# Supplementary material for: De novo assembly of a transcriptome from juvenile blue crabs (Callinectes sapidus) following exposure to surrogate Macondo crude oil
Source: BMC Genomics. 2015 Jul 11;16(1):521. doi: 10.1186/s12864-015-1739-2 (PMC4499174; doi:10.1186/s12864-015-1739-2)
Supplement: Additional file 1: — Table of gene ontology (GO) terms for blue crab transcriptome sequences with BLASTX hits in the SwissProt database. Excel file with tables listing blue crab transcriptome sequences by ID (generated by the Trinity assembler program), SwissProt sequence ID, evidence code, sequence name, and taxon of origin for all of the blue crab sequences that returned as a top BLASTX hit a sequence with GO term annotations that matched any of the following: ‘cold’, ‘defense’, ‘detox’, ‘ecdys’, ‘heat’, ‘hypoxia’, ‘osmo’ or ‘xenobio’. [file 12864_2015_1739_MOESM1_ESM.xls]

## Sheet: Legend
Manuscript Title:	De novo assembly of a transcriptome from juvenile blue crabs (Callinectes sapidus) following exposure to surrogate Macondo crude oil
Authors:	Bree K. Yednock, Timothy J. Sullivan, Joseph E. Neigel
Additional file 2.	Gene ontology (GO) terms for all blue crab (Callinectes sapidus) transcriptome sequences with blastx hits in the SwissProt database
	SwissProt sequences that were both top BLASTX hits for blue crab transcriptome sequences and had GO term annotations that matched any of the following search terms: ‘cold’, ‘defense’, ‘detox’, ‘ecdys’, ‘heat ’, ‘hypoxia’, ‘osmo’ and and ‘xenobio’ (trailing space for the term heat is intentional). A separate table is provided for each search term, listing the sequence from the blue crab transcript…

## Sheet: cold
65 Blastx hits with GO terms matching cold
Query ID	Uniprot ID	Evidence Code	Name	Taxon	GO terms
comp37059_c0_seq1	Q9ZR73	IEA	3-hydroxy-3-methylglutaryl-coenzyme A reductase	Glycine max	4
comp14212_c1_seq1	Q9C529	IDA	Putative uncharacterized protein T7P1.2	Arabidopsis thaliana	1,4
comp5239_c0_seq1	Q5AMH7	IEA	Aspartate aminotransferase	Candida albicans (strain SC5314 / ATCC MYA-2876)	1,4
comp2317_c0_seq1	O65640	RCA	Putative uncharacterized protein At4g36030	Arabidopsis thaliana	2,4
comp20631_c0_seq2	Q99KR7	IEA	Peptidyl-prolyl cis-trans isomerase F, mitochondrial	Mus musculus	1,4
comp10020_c0_seq1	Q9TST6	IEA	Beta-1 adrenergic receptor	Felis catus	4
comp45404_c0_seq1	P02517	IDA	Heat shock protein 26	Drosophila melanogaster	2,4
comp32706_c0_seq1	Q9AWM8	IEA	Kinesin-like protein	Oryza sativa subsp. japonica	4
comp24222_c1_seq2	Q641Q8	IEA	MICAL-L1 protein	Homo sapiens	4
comp10855_c0_seq2	O04656	IEA	Putative nucleolar protein 5-3	Arabidopsis thaliana	4
comp19962_c0_seq1	Q63064	IEA	CAMPATH-1 antigen	Rattus norvegicus	4
comp38620_c0_seq1	Q9SAK8	IEA	Cation/H(+) antiporter 2	Arabidopsis thaliana	1,4
comp50628_c0_seq1	Q8RYE1	IEA	Putative RNA helicase A	Arabidopsis thaliana	4
comp34553_c0_seq1	P12101	IEA	Ice-structuring protein AB2	Pachycara brachycephalum	4
comp29483_c0_seq1	Q7TSH4	IPI	Centriolar coiled-coil protein of 110 kDa	Mus musculus	4
comp4756_c0_seq1	Q9ZT87	IEA	Protein PELOTA 1	Arabidopsis thaliana	4
comp12642_c1_seq1	Q4R7D6	IEA	Testis cDNA, clone: QtsA-15551, similar to human brain acyl-CoA hydrolase (BACH), transcript varianthBACHa	Macaca fascicularis	1,2,4
comp51096_c0_seq1	P33750	IMP	Protein SOF1	Saccharomyces cerevisiae (strain ATCC 204508 / S288c)	1,3
comp48138_c0_seq1	Q9C824	IDA	BZIP protein, putative; 48652-45869	Arabidopsis thaliana	4
comp5594_c0_seq1	Q9ZR73	IEA	3-hydroxy-3-methylglutaryl-coenzyme A reductase	Glycine max	4
comp15823_c0_seq1	Q7TSH4	IPI	Centriolar coiled-coil protein of 110 kDa	Mus musculus	4
comp51846_c0_seq1	Q9S7I7	RCA	Putative uncharacterized protein At1g74870	Arabidopsis thaliana	4
comp5110_c0_seq1	Q43469	IEA	Delta(8)-fatty-acid desaturase	Helianthus annuus	1,4
comp35620_c0_seq1	Q9ZR39	IEA	Splicing factor U2af large subunit A	Nicotiana plumbaginifolia	1,4
comp13271_c0_seq1	O23118	IEA	Squalene synthase 2	Arabidopsis thaliana	4
comp46592_c0_seq1	Q9FXI6	IEA	F6F9.7 protein	Arabidopsis thaliana	4
comp46824_c0_seq1	Q9ZV08	IEA	Putative uncharacterized protein At2g39000	Arabidopsis thaliana	4
comp31012_c0_seq1	Q8LGI0	IEA	O-methyltransferase, putative	Arabidopsis thaliana	4
comp30848_c0_seq1	Q9FGX1	IEA	ATP-citrate synthase beta chain protein 2	Arabidopsis thaliana	4
comp2301_c0_seq1	O22225	IEA	Glycosyltransferase	Arabidopsis thaliana	4
comp6963_c0_seq1	P05141	IEA	ADP/ATP translocase 2	Homo sapiens	4
comp32697_c0_seq1	Q9XIN8	RCA	F-box protein At2g27310	Arabidopsis thaliana	4
comp23392_c0_seq1	Q8WXI7	IPI	Mucin-16	Homo sapiens	4
comp40436_c0_seq1	P25963	IEA	NF-kappa-B inhibitor alpha	Homo sapiens	4
comp39619_c0_seq1	Q8H3B9	IEA	PDI(Protein disulfide isomerase)-like protein	Oryza sativa subsp. japonica	4
comp45830_c0_seq1	A7LFZ7	IEA	5'-nucleotidase	Ixodes scapularis	4
comp31171_c0_seq1	Q8L752	IEA	Recombinase	Unknown	4
comp39552_c0_seq1	P93832	IEA	3-isopropylmalate dehydrogenase 2, chloroplastic	Arabidopsis thaliana	4
comp22080_c1_seq2	Q9C5Y2	IEA	Ent-kaurenoic acid oxidase 2	Arabidopsis thaliana	4
comp3535_c0_seq1	Q9SCK1	ND	Response to low sulfur 1 protein	Arabidopsis thaliana	4
comp40962_c0_seq1	Q7PC80	IEA	Probable pleiotropic drug resistance protein 1	Oryza sativa subsp. japonica	4
comp24222_c0_seq1	Q7ZV48	IEA	Zgc:65788 protein	Danio rerio	4
comp23415_c1_seq1	Q3SZB5	IEA	Coiled-coil domain-containing protein 115	Bos taurus	4
comp42144_c0_seq1	P19159	IEA	Chorionic somatomammotropin hormone 2	Bos taurus	1,4
comp15386_c1_seq1	O89111	ND	Mszf89	Mus musculus	4
comp44021_c0_seq1	Q9SGD9	IEA	T23G18.7	Arabidopsis thaliana	4
comp34136_c0_seq1	Q7PC80	IEA	Probable pleiotropic drug resistance protein 1	Oryza sativa subsp. japonica	4
comp50738_c0_seq2	P38419	IEA	Lipoxygenase 7, chloroplastic	Oryza sativa subsp. japonica	4
comp22055_c0_seq1	Q9JHX6	ISA	Probable allantoicase	Mus musculus	4
comp9478_c1_seq1	Q7TSH4	IPI	Centriolar coiled-coil protein of 110 kDa	Mus musculus	4
comp2190_c0_seq1	Q9FKN9	IEA	Disease resistance protein	Arabidopsis thaliana	4
comp33086_c0_seq1	P49178	IEA	Guanine nucleotide-binding protein subunit beta	Zea mays	4
comp5079_c0_seq1	O24586	IEA	Gag	Zea mays	4
comp20794_c1_seq1	Q60715	IEA	Prolyl 4-hydroxylase subunit alpha-1	Mus musculus	4
comp8378_c0_seq1	Q7TSH4	IPI	Centriolar coiled-coil protein of 110 kDa	Mus musculus	4
comp40737_c0_seq1	Q9M3C0	IEA	Beta-ketoacyl-ACP reductase-like protein	Arabidopsis thaliana	4
comp2449_c0_seq1	Q680Q9	IEA	Ribosomal protein L19e family protein	Arabidopsis thaliana	4
comp7816_c0_seq1	Q7DMB6	IEA	1-aminocyclopropane-1-carboxylate synthase	Solanum lycopersicum	4
comp43423_c0_seq1	Q9SHI0	IEA	F20D23.9 protein	Arabidopsis thaliana	4
comp48019_c0_seq1	Q9ZNZ8	IEA	ATP sulfurylase	Brassica juncea	4
comp23996_c0_seq1	P05141	IEA	ADP/ATP translocase 2	Homo sapiens	4
comp48789_c0_seq1	O82346	IEA	PIN domain-containing protein	Arabidopsis thaliana	4
comp23665_c1_seq1	Q7PC80	IEA	Probable pleiotropic drug resistance protein 1	Oryza sativa subsp. japonica	4
comp13792_c0_seq1	Q9LJG6	RCA	Genomic DNA, chromosome 3, P1 clone: MAG2	Arabidopsis thaliana	4
comp33642_c0_seq1	Q9LSK4	IEA	Ac-like transposase	Arabidopsis thaliana	4
Index of GO terms matching cold
1	cellular response to cold
2	cold acclimation
3	positive regulation of transcription from RNA polymerase II promoter in response to cold
4	response to cold

## Sheet: defense
998 Blastx hits with GO terms matching defense
Query ID	Uniprot ID	Evidence Code	Name	Taxon	GO terms
comp35572_c0_seq1	Q996A0	IEA	Coat protein	Banana bunchy top virus	11,17,18,19
comp4630_c0_seq1	Q5GJ61	IEA	NiFe-hydrogenase small subunit	Acaryochloris marina	3
comp40214_c0_seq1	P05858	IEA	Protein Nef	Human immunodeficiency virus type 1 group M subtype B (isolate RF/HAT3)	23,29,38
comp21161_c0_seq2	P20242	IEA	39 kDa major outer membrane protein	Aggregatibacter actinomycetemcomitans	24
comp28492_c0_seq1	Q2V3K1	IEA	Putative defensin-like protein 135	Arabidopsis thaliana	3,13,17
comp51252_c0_seq1	P0C6W6	IEA	Replicase polyprotein 1ab	Bat coronavirus Rp3/2004	23,29,38
comp7122_c0_seq1	P70172	IEA	Ileal sodium/bile acid cotransporter	Mus musculus	17,19
comp35399_c0_seq1	Q86WI7	IEA	Integrase interactor 1 protein isoform E	Homo sapiens	3,17,19
comp8721_c0_seq1	P08546	IEA	DNA polymerase catalytic subunit	Human cytomegalovirus (strain AD169)	23,29,38
comp51314_c0_seq1	P28334	IDA	5-hydroxytryptamine receptor 1B	Mus musculus	17,19
comp32288_c0_seq1	Q4R1S8	IEA	External core antigen	Hepatitis B virus genotype A3 (isolate Cameroon/CMR983/1994)	23,29,38
comp28805_c0_seq1	Q9Y536	IEA	Peptidyl-prolyl cis-trans isomerase A-like 4A/B/C	Homo sapiens	3,17,19
comp5197_c0_seq1	P48608	IMP	Protein diaphanous	Drosophila melanogaster	3,10,11,13,17
comp47133_c0_seq1	Q149C3	ND	Leucine-rich repeat and immunoglobulin-like domain containing-NOGO receptor-interacting protein 4	Mus musculus	27,29,36
comp26729_c0_seq1	Q9FNX9	IEA	Putative helicase	Arabidopsis thaliana	3,4
comp15799_c0_seq1	Q2KJ64	IEA	Arginase-1	Bos taurus	3
comp22207_c0_seq2	Q694C0	ISS	DNA dC->dU-editing enzyme APOBEC-3G	Pongo pygmaeus	3,17,19
comp16602_c0_seq2	Q7Z7A5	IEA	Myosin 5B	Homo sapiens	3
comp44032_c0_seq1	Q9WDA7	IEA	Genome polyprotein	Unknown	23,29,38
comp35107_c0_seq1	P50405	IEA	Pulmonary surfactant-associated protein B	Mus musculus	3
comp48209_c0_seq1	Q8RXA8	IEA	Nucleoside diphosphate kinase 4, chloroplastic	Spinacia oleracea	27
comp31550_c0_seq1	Q9MZK6	IEA	NKG2-C type II integral membrane protein	Macaca mulatta	3
comp1841_c0_seq1	P08954	IEA	1-phosphatidylinositol phosphodiesterase	Bacillus thuringiensis	3,10,11,13,16,17,39
comp14399_c0_seq1	P0C6F7	IEA	Replicase polyprotein 1a	Bat coronavirus 133/2005	23,29,38
comp24730_c2_seq1	Q69557	IEA	Glycoprotein U22	Human herpesvirus 6A (strain Uganda-1102)	23,29,38
comp49702_c0_seq1	O64486	IEA	F20D22.2 protein	Arabidopsis thaliana	3,11,13,17,27,34
comp15_c0_seq1	P19175	IEA	DNA-directed RNA polymerase subunit beta	Pseudomonas putida	3
comp19388_c0_seq4	Q9V579	ND	Protein preli-like	Drosophila melanogaster	9,11,27
comp8222_c0_seq1	P48149	IMP	40S ribosomal protein S15Aa	Drosophila melanogaster	24
comp46895_c0_seq1	Q7Z3D4	IEA	LysM and putative peptidoglycan-binding domain-containing protein 3	Homo sapiens	3
comp10150_c0_seq1	Q0A440	IEA	RNA-directed RNA polymerase catalytic subunit	Influenza A virus (strain A/Duck/Germany/1949 H10N7)	23,29,38
comp20501_c0_seq3	P83098	IEA	Putative serine/threonine-protein kinase STE20-like	Drosophila melanogaster	3
comp24524_c2_seq1	Q66S04	IEA	Notch receptor-like protein	Oikopleura dioica	3
comp25866_c2_seq2	D4ACN9	IEA	Protein Slc25a36	Rattus norvegicus	3
comp27418_c0_seq1	Q7Z7A5	IEA	Myosin 5B	Homo sapiens	3
comp12572_c0_seq1	A7YY77	IEA	ENDOD1 protein	Bos taurus	10,11
comp29415_c0_seq1	P48608	IMP	Protein diaphanous	Drosophila melanogaster	3,10,11,13,17
comp35150_c0_seq1	P01717	IEA	Ig lambda chain V-IV region Hil	Homo sapiens	3
comp47521_c0_seq1	Q8SX86	IPI	Protein nutcracker	Drosophila melanogaster	13,17
comp26153_c3_seq1	C0KJQ5	IEA	P-glycoprotein	Venerupis philippinarum	11,17
comp21451_c0_seq1	Q10HL4	IEA	Peroxisomal membrane protein, putative, expressed	Oryza sativa subsp. japonica	17,19
comp4579_c0_seq1	Q8KB22	IEA	CRISPR-associated protein, CT1976 family	Chlorobium tepidum (strain ATCC 49652 / DSM 12025 / TLS)	17,19
comp43236_c0_seq1	Q12988	IEA	Heat shock protein beta-3	Homo sapiens	3
comp35225_c0_seq1	Q8R420	IEA	ATP-binding cassette sub-family A member 3	Mus musculus	17,19
comp3314_c0_seq1	P63020	IEA	Fe/S biogenesis protein NfuA	Escherichia coli (strain K12)	3
comp45083_c0_seq1	P18095	IEA	Gag polyprotein	Human immunodeficiency virus type 2 subtype A (isolate BEN)	23,29,38
comp17336_c0_seq1	P23009	IEA	RNA2 polyprotein	Bean-pod mottle virus (strain Kentucky G7)	23,29,38
comp9714_c0_seq1	P08631	IEA	Tyrosine-protein kinase HCK	Homo sapiens	3
comp17424_c0_seq1	Q05655	IEA	Protein kinase C delta type	Homo sapiens	3,13
comp47113_c0_seq1	O22731	IEA	F11P17.13 protein	Arabidopsis thaliana	3
comp15783_c0_seq1	P34018	IEA	Protein N1	Variola virus (isolate Human/India/Ind3/1967)	23,29,38
comp20083_c0_seq1	Q9QBZ5	IEA	Gag-Pol polyprotein	Human immunodeficiency virus type 1 group M subtype F2 (isolate MP255)	23,29,38
comp15989_c0_seq1	Q0Q029	IEA	Putative defense protein 1	Antheraea mylitta	3,11,17,18
comp1766_c0_seq1	Q17DK4	IEA	AAEL004141-PA	Aedes aegypti	3
comp31791_c0_seq1	P29275	TAS	Adenosine receptor A2b	Homo sapiens	2,3,27
comp24015_c0_seq1	K7LSC0	IEA	Uncharacterized protein	Glycine max	3
comp26833_c0_seq1	O40627	IEA	Non-structural protein 1	Rotavirus A (strain Human/Japan/K8/1977 G1-P3A[9]-Ix-Rx-Cx-Mx-A1-Nx-Tx-Ex-H3)	23,29,38
comp25524_c0_seq3	Q8SX86	IPI	Protein nutcracker	Drosophila melanogaster	13,17
comp24806_c0_seq1	Q8HY10	IEA	C-type lectin domain family 4 member M	Nomascus concolor	3
comp14545_c0_seq1	P17764	IEP	Acetyl-CoA acetyltransferase, mitochondrial	Rattus norvegicus	23,29,38
comp42768_c0_seq1	Q9FIJ2	IEA	NADH dehydrogenase [ubiquinone] 1 alpha subcomplex subunit 2	Arabidopsis thaliana	13,17
comp41431_c0_seq1	Q9WUN7	IEA	Neuronal nitric oxide synthase	Cavia porcellus	3,10,11,17,19
comp15558_c0_seq1	K9N7D0	IEA	Peptidyl-prolyl cis-trans isomerase	Unknown	23,29,38
comp49456_c0_seq1	Q8S8P6	ND	Pentatricopeptide repeat-containing protein At2g32630	Arabidopsis thaliana	11,13,17,27,34
comp26206_c1_seq2	Q99MZ3	IDA	Carbohydrate-responsive element-binding protein	Mus musculus	27
comp28337_c0_seq1	P0C6U9	IEA	Replicase polyprotein 1a	Murine coronavirus (strain 2)	23,29,38
comp25316_c1_seq1	Q9BZQ0	IEA	Follistatin-related protein	Homo sapiens	3
comp47651_c0_seq1	Q4R971	IEA	Testis cDNA clone: QtsA-10620, similar to human Rad50-interacting protein 1 (RINT-1)	Macaca fascicularis	27
comp9691_c0_seq1	Q8BLX6	ND	Putative uncharacterized protein	Mus musculus	31,37
comp37954_c0_seq2	O35659	IEA	Glucagon-like peptide 1 receptor	Mus musculus	3,27,29,36
comp42955_c0_seq1	Q11003	IEA	Cathepsin L	Schistosoma japonicum	13,17
comp22983_c0_seq2	Q13051	IEA	Nuclear factor I	Homo sapiens	3
comp3254_c0_seq1	Q8K4B5	IEA	2'-5'olygoadenylate synthetase 1c	Mus musculus	3,31,37
comp37551_c0_seq1	Q9SYF3	IEA	F15I1.5	Arabidopsis thaliana	3,17,3,
comp41103_c0_seq1	Q9Y5L3	IEA	Ectonucleoside triphosphate diphosphohydrolase 2	Homo sapiens	31,37
comp51995_c0_seq1	Q9FG66	IEA	Acyl-peptide hydrolase-like	Arabidopsis thaliana	3,17
comp39803_c0_seq1	P26108	IEA	Polymerase basic protein 2	Influenza A virus (strain A/Korea/426/1968 H2N2)	23,29,38
comp36548_c0_seq1	Q397A0	IEA	Short-chain dehydrogenase/reductase SDR	Burkholderia lata (strain ATCC 17760 / LMG 22485 / NCIMB 9086 / R18194 / 383)	3
comp52012_c0_seq1	P44946	IEA	Transcriptional repressor NrdR	Haemophilus influenzae (strain ATCC 51907 / DSM 11121 / KW20 / Rd)	17,19
comp44449_c0_seq1	Q8BLX6	ND	Putative uncharacterized protein	Mus musculus	31,37
comp15564_c0_seq1	P19441	IEA	Nodulation protein S	Rhizobium sp. (strain NGR234)	34
comp736_c0_seq1	Q4R578	IEA	Mortality factor 4-like protein 2	Macaca fascicularis	3
comp46443_c0_seq1	P29453	IMP	60S ribosomal protein L8-B	Saccharomyces cerevisiae (strain ATCC 204508 / S288c)	34
comp25590_c2_seq1	Q68FE3	ISO	Atf2 protein	Mus musculus	3
comp7595_c0_seq1	P35816	NAS	[Pyruvate dehydrogenase [acetyl-transferring]]-phosphatase 1, mitochondrial	Bos taurus	27,29,36
comp10966_c0_seq1	F1Q8W3	IEA	Uncharacterized protein	Danio rerio	3
comp51286_c0_seq1	Q8SQG9	IPI	Na(+)/H(+) exchange regulatory cofactor NHE-RF2	Oryctolagus cuniculus	17,19,30
comp21352_c0_seq1	Q3T014	IEA	Bisphosphoglycerate mutase	Bos taurus	17,19
comp23077_c0_seq1	P0C6A0	IEA	GATA-type zinc finger protein 1	Homo sapiens	23,29,38
comp21491_c1_seq1	Q9Y264	IEA	Angiopoietin-4	Homo sapiens	3
comp47218_c0_seq1	O35633	IC	Vesicular inhibitory amino acid transporter	Mus musculus	17,19,30
comp37047_c0_seq1	P06210	IEA	Genome polyprotein	Poliovirus type 2 (strain Lansing)	23,29,38
comp25333_c3_seq4	P56378	ND	6.8 kDa mitochondrial proteolipid	Homo sapiens	36,38
comp25198_c0_seq1	P93735	IEP	Early light-induced protein 1, chloroplastic	Arabidopsis thaliana	11,11,,3,
comp44067_c0_seq1	P61375	IEA	LIM/homeobox protein Lhx5	Mus musculus	27
comp1346_c0_seq1	P14429	IEA	H-2 class I histocompatibility antigen, Q7 alpha chain	Mus musculus	11,17
comp51017_c0_seq1	P26664	IEA	Genome polyprotein	Hepatitis C virus genotype 1a (isolate 1)	23,29,38
comp20433_c0_seq1	Q90872	IEA	Interferon type A3	Gallus gallus	11,17,18
comp40022_c0_seq1	P25775	IEA	Cysteine proteinase A	Leishmania mexicana	3,30
comp13140_c0_seq2	Q9V535	IEA	RNA-binding protein 8A	Drosophila melanogaster	10,11,13,17,24
comp43303_c0_seq1	P14633	IEA	Type-2 restriction enzyme EcoRII	Escherichia coli	11,13
comp24222_c1_seq2	Q641Q8	IEA	MICAL-L1 protein	Homo sapiens	27
comp22684_c0_seq1	Q04913	IEA	Nuclear receptor subfamily 4 group A member 1	Xenopus laevis	3
comp14746_c0_seq1	P21405	IEA	Replicase polyprotein P2AB	Southern cowpea mosaic virus	23,29,38
comp28461_c0_seq1	C0LGU0	IEA	Pollen receptor-like kinase 1	Arabidopsis thaliana	3,,,11,13,17,27,34
comp49176_c0_seq1	P44946	IEA	Transcriptional repressor NrdR	Haemophilus influenzae (strain ATCC 51907 / DSM 11121 / KW20 / Rd)	17,19
comp19719_c0_seq2	Q8CH77	IDA	Neuron navigator 1	Mus musculus	3
comp33368_c0_seq1	O75487	TAS	Glypican-4	Homo sapiens	31,37
comp33849_c0_seq1	P17893	IEA	Arginine repressor	Bacillus subtilis (strain 168)	2,3
comp43579_c0_seq1	P06442	IEA	Genome polyprotein	Human hepatitis A virus genotype IA (isolate CR326)	23,29,38
comp34944_c0_seq1	Q68ED3	IEA	Non-canonical poly(A) RNA polymerase PAPD5	Mus musculus	1
comp47261_c0_seq1	P59045	IEA	NACHT, LRR and PYD domains-containing protein 11	Homo sapiens	34
comp30937_c0_seq1	P0C8S2	IEA	Draxin	Bos taurus	3
comp26118_c2_seq2	Q04723	IEA	Aminopeptidase C	Lactococcus lactis subsp. cremoris	11,17
comp7714_c0_seq1	Q9Z2H7	IPI	PDZ domain-containing protein GIPC2	Mus musculus	3,11,17
comp13518_c0_seq1	O61444	IEA	MAP kinase kinase 4, isoform C	Drosophila melanogaster	11,13,17,34
comp31814_c0_seq1	Q9LYU5	ND	Putative uncharacterized protein At5g13310	Arabidopsis thaliana	3
comp24790_c0_seq1	P0C6U5	IEA	Replicase polyprotein 1a	Human coronavirus HKU1 (isolate N5)	23,29,38
comp37287_c0_seq1	Q86WI7	IEA	Integrase interactor 1 protein isoform E	Homo sapiens	3,17,19
comp13902_c0_seq3	O55779	IEA	Protein C	Hendra virus (isolate Horse/Autralia/Hendra/1994)	23,29,38
comp25848_c0_seq1	Q9VQR0	IEA	CG3246	Drosophila melanogaster	3
comp1219_c0_seq1	Q8VZC8	RCA	Tetratricopeptide repeat-containing protein-like protein	Arabidopsis thaliana	3
comp31090_c0_seq1	Q6ZVM7	IPI	TOM1-like protein 2	Homo sapiens	31,37
comp15189_c0_seq1	Q1PHZ7	IEA	Maturase K	Unknown	11,17
comp31704_c0_seq1	Q6INM3	IEA	LOC432287 protein	Xenopus laevis	34
comp17120_c0_seq1	Q8K9B0	IEA	RecBCD enzyme subunit RecC	Buchnera aphidicola subsp. Schizaphis graminum (strain Sg)	17,19
comp26148_c1_seq1	Q24593	IMP	Putative uncharacterized protein DmX	Drosophila melanogaster	2,3,17,19
comp43067_c0_seq2	P06210	IEA	Genome polyprotein	Poliovirus type 2 (strain Lansing)	23,29,38
comp36997_c0_seq1	Q0II79	IEA	TLN1 protein	Bos taurus	3
comp20924_c0_seq1	P14375	IDA	Transcriptional regulatory protein ZraR	Escherichia coli (strain K12)	3
comp17389_c0_seq1	Q6NYD2	IEA	Sideroflexin	Danio rerio	11,17
comp18433_c0_seq1	Q5HZJ2	ND	Atxn7l2 protein	Mus musculus	9,10,11
comp9362_c0_seq1	P51829	IEA	Adenylate cyclase type 7	Mus musculus	3
comp25859_c0_seq8	P00521	IEA	Tyrosine-protein kinase transforming protein Abl	Abelson murine leukemia virus	3
comp49398_c0_seq1	P16383	IDA	GC-rich sequence DNA-binding factor 2	Homo sapiens	17,18
comp30160_c0_seq1	Q9QUS8	ISO	Interleukin-2	Mus musculus	3
comp849_c0_seq1	C6KIE8	IEA	Polyprotein M	Unknown	3,4,11,17,3,,27,34
comp47482_c0_seq1	Q65XV4	IEA	Putative uncharacterized protein P0016H04.14	Oryza sativa subsp. japonica	3,11,17
comp10760_c0_seq1	P11216	IEA	Glycogen phosphorylase, brain form	Homo sapiens	3
comp49735_c0_seq1	O65401	IEA	Polygalacturonase	Arabidopsis thaliana	3
comp35694_c0_seq1	Q9V3Y4	IEA	Mitochondrial carrier homolog	Drosophila melanogaster	3,11,17,18
comp7600_c0_seq1	Q9NWG2	IEA	cDNA FLJ10044 fis, clone HEMBA1001088, moderately similar to PINCH PROTEIN	Homo sapiens	36,37
comp29710_c0_seq1	O22477	IEA	Betaine aldehyde dehydrogenase	Amaranthus hypochondriacus	11,17
comp15661_c0_seq1	P21405	IEA	Replicase polyprotein P2AB	Southern cowpea mosaic virus	23,29,38
comp17852_c0_seq2	Q6ZUK4	IEA	Transmembrane protein 26	Homo sapiens	34
comp46323_c0_seq1	P70255	ISO	Nuclear factor 1 C-type	Mus musculus	10,11,34
comp26232_c0_seq1	Q24306	IDA	Apoptosis 1 inhibitor	Drosophila melanogaster	13,17
comp9570_c0_seq1	Q2KIR1	IEA	U1 small nuclear ribonucleoprotein A	Bos taurus	3,17,19
comp23655_c0_seq1	Q9W2D9	IEA	Eukaryotic translation initiation factor 3 subunit K	Drosophila melanogaster	9,11,27
comp20687_c0_seq1	A8MQN2	ND	Dentin sialophosphoprotein-like protein	Arabidopsis thaliana	3,13,17
comp43420_c0_seq1	P0C6X7	IEA	Replicase polyprotein 1ab	Human SARS coronavirus	23,29,38
comp51468_c0_seq1	Q08ET3	IEA	WRKY DNA-binding protein 1	Brassica rapa subsp. chinensis	3
comp30966_c0_seq1	O43189	TAS	PHD finger protein 1	Homo sapiens	3
comp28437_c0_seq1	P03303	IEA	Genome polyprotein	Human rhinovirus 14	23,29,38
comp23334_c0_seq2	P83511	IDA	Lectin	Delonix regia	31,37
comp16745_c0_seq1	Q9WVL3	IEA	Solute carrier family 12 member 7	Mus musculus	31,37
comp39802_c0_seq1	Q0VCA7	IEA	3-oxoacyl-[acyl-carrier-protein] synthase, mitochondrial	Bos taurus	3,17,19,34
comp38224_c0_seq1	Q14186	TAS	Transcription factor Dp-1	Homo sapiens	3
comp37633_c0_seq1	Q9DGB7	IEA	Runt-related transcription factor b	Danio rerio	3,30
comp25977_c0_seq4	P29700	IEA	Alpha-2-HS-glycoprotein	Sus scrofa	34
comp14247_c0_seq1	Q8SX86	IPI	Protein nutcracker	Drosophila melanogaster	13,17
comp26056_c0_seq1	P16886	IEA	Late histone H2A.L3	Strongylocentrotus purpuratus	3
comp4645_c0_seq1	Q12934	IEA	Filensin	Homo sapiens	3
comp5702_c0_seq1	K9N7D0	IEA	Peptidyl-prolyl cis-trans isomerase	Unknown	23,29,38
comp39237_c0_seq1	Q008X2	IEA	Nucleoprotein	White bream virus (isolate Blicca bjoerkna L./Germany/DF24/00)	3,11,17,18
comp18792_c2_seq1	Q9NHW0	IEA	Histone acetyltransferase	Drosophila melanogaster	24
comp22605_c3_seq1	P07199	IEA	Major centromere autoantigen B	Homo sapiens	11,17
comp35481_c0_seq1	Q9W0T5	IEA	Transient receptor potential channel pyrexia	Drosophila melanogaster	27
comp15065_c0_seq1	F6R2G3	IMP	Mucin-4	Mus musculus	3
comp25110_c1_seq1	Q9U1M4	ISM	EG:BACH7M4.2 protein	Drosophila melanogaster	9,11,30
comp19571_c1_seq1	O15519	IEA	CASP8 and FADD-like apoptosis regulator	Homo sapiens	30
comp21942_c0_seq2	Q24193	ISS	Pollux	Drosophila melanogaster	24
comp37557_c0_seq1	Q96BP2	IPI	Coiled-coil-helix-coiled-coil-helix domain-containing protein 1	Homo sapiens	3,27
comp37288_c0_seq1	P07109	IEA	Histidine transport ATP-binding protein HisP	Escherichia coli (strain K12)	1
comp7691_c0_seq1	P98065	IEA	Tumor necrosis factor-inducible gene 6 protein	Oryctolagus cuniculus	3
comp40390_c0_seq1	Q62191	ISS	E3 ubiquitin-protein ligase TRIM21	Mus musculus	3
comp48219_c0_seq1	O49874	IEA	Aquaporin	Lupinus albus	3
comp44996_c0_seq1	Q00270	IEA	Capsid protein	Hepatitis E virus (isolate Rhesus/HT-4)	23,29,38
comp15798_c0_seq2	Q4A1L6	IEA	Q protein	Unknown	17,19
comp50186_c0_seq1	Q9FNX9	IEA	Putative helicase	Arabidopsis thaliana	3,4
comp29188_c0_seq1	P07997	IEA	5-aminolevulinate synthase, nonspecific, mitochondrial	Gallus gallus	3
comp45014_c0_seq1	Q8JH65	IEA	UDP-glucose pyrophosphorylase	Gallus gallus	3
comp22779_c0_seq1	P43167	IEA	Uncharacterized protein in mprA 5'region	Streptomyces coelicolor	31,37
comp22955_c0_seq1	Q9W0T5	IEA	Transient receptor potential channel pyrexia	Drosophila melanogaster	27
comp20768_c0_seq1	Q5VZY9	IEA	Serine/threonine-protein kinase DCLK1	Homo sapiens	3
comp6262_c0_seq1	Q86WV7	IPI	Coiled-coil domain-containing protein 43	Homo sapiens	3,17,19,31,37
comp42694_c0_seq1	Q5IS67	IBA	Neuromodulin	Pan troglodytes	1
comp12851_c0_seq1	P92209	IEA	DNA-directed RNA polymerase subunit alpha	Agropyron cristatum	11,24
comp20324_c0_seq1	O80932	IEA	Expansin-A3	Arabidopsis thaliana	11,13,17,34
comp24903_c0_seq1	Q9W0T5	IEA	Transient receptor potential channel pyrexia	Drosophila melanogaster	27
comp29803_c0_seq1	Q2FL88	IEA	DNA polymerase, beta-like region	Methanospirillum hungatei JF-1 (strain ATCC 27890 / DSM 864 / NBRC 100397 / JF-1)	17,19
comp21485_c0_seq1	P0C5H8	IEA	Putative transcription factor kapC	Emericella nidulans (strain FGSC A4 / ATCC 38163 / CBS 112.46 / NRRL 194 / M139)	17,19,34,36
comp31037_c0_seq1	P15210	IEA	Isotocin-neurophysin IT 1	Catostomus commersonii	3
comp12956_c0_seq2	Q96F10	IEA	Diamine acetyltransferase 2	Homo sapiens	3
comp40606_c0_seq1	Q9GLF5	IEA	NKG2-D type II integral membrane protein	Sus scrofa	3
comp9943_c1_seq1	F4KHI4	ND	AWPM-19-like family protein	Arabidopsis thaliana	3
comp28556_c0_seq1	F6R2G3	IMP	Mucin-4	Mus musculus	3
comp26312_c1_seq6	A0MD30	IEA	Glycoprotein 2a	Porcine reproductive and respiratory syndrome virus (isolate Pig/United States/SD 01-08/2001)	23,29,38
comp41023_c0_seq1	P0C6U8	IEA	Replicase polyprotein 1a	Human SARS coronavirus	23,29,38
comp38922_c0_seq1	Q62273	IEA	Sulfate transporter	Mus musculus	3
comp23097_c0_seq1	Q58T65	IEA	Maximins 3/H11 type 3	Bombina maxima	3,11,13,17
comp10858_c0_seq1	P0C6U3	IEA	Replicase polyprotein 1a	Human coronavirus HKU1 (isolate N1)	23,29,38
comp7410_c0_seq1	P24605	IEA	Basic phospholipase A2 homolog 2	Bothrops asper	3
comp45115_c0_seq1	P04007	IEA	Ribonuclease S-2	Nicotiana alata	3
comp49590_c0_seq1	P32241	IEA	Vasoactive intestinal polypeptide receptor 1	Homo sapiens	27,30
comp13945_c0_seq1	P84026	IEA	Thrombin inhibitor subunit 1	Bothrops jararaca	22,23,27
comp8972_c0_seq1	Q74H38	ND	Toxin, RelE family	Geobacter sulfurreducens (strain ATCC 51573 / DSM 12127 / PCA)	17,19
comp24588_c0_seq1	P49816	IEA	Tuberin	Rattus norvegicus	3
comp19389_c0_seq1	Q9LMX5	IPI	Ninja-family protein AFP2	Arabidopsis thaliana	3,,34
comp31845_c0_seq1	Q45716	IEA	Pesticidal crystal protein cry1Jb	Bacillus thuringiensis	3
comp43443_c0_seq1	O64790	IEA	Probable disease resistance protein At1g61300	Arabidopsis thaliana	3
comp21634_c0_seq1	P08954	IEA	1-phosphatidylinositol phosphodiesterase	Bacillus thuringiensis	3,10,11,13,16,17,39
comp12075_c0_seq1	Q15750	IEA	TGF-beta-activated kinase 1 and MAP3K7-binding protein 1	Homo sapiens	31,37
comp28644_c0_seq1	Q61850	IDA	Forkhead box protein C2	Mus musculus	3
comp48319_c0_seq1	P62694	IEA	Exoglucanase 1	Hypocrea jecorina	11,17
comp14054_c1_seq1	P26664	IEA	Genome polyprotein	Hepatitis C virus genotype 1a (isolate 1)	23,29,38
comp41370_c0_seq1	P83436	IEA	Conserved oligomeric Golgi complex subunit 7	Homo sapiens	3
comp21088_c0_seq1	Q9Z0K9	IEA	Amelogenin	Cavia porcellus	3
comp31377_c0_seq1	P55145	IEA	Mesencephalic astrocyte-derived neurotrophic factor	Homo sapiens	27
comp29054_c0_seq1	Q2VF19	IEA	Dicer-like protein 1	Cryphonectria parasitica	17,19,34,36
comp20996_c0_seq1	E9PV26	ND	Protein Prr36	Mus musculus	3
comp4562_c0_seq1	B6DD45	IEA	U15-lycotoxin-Ls1c	Lycosa singoriensis	11,17
comp15693_c1_seq1	Q9SZI4	RCA	At4g26130/F20B18_240	Arabidopsis thaliana	3,27,34,40
comp17336_c1_seq1	P29780	IEA	Putative inosamine-phosphate amidinotransferase 2	Streptomyces griseus	11,17
comp40971_c0_seq1	Q0UI96	IEA	1,3-beta-glucanosyltransferase	Phaeosphaeria nodorum (strain SN15 / ATCC MYA-4574 / FGSC 10173)	17,19,34,36
comp47958_c0_seq1	Q2VLG6	IEA	Scavenger receptor cysteine-rich type 1 protein M130	Canis familiaris	3
comp24228_c0_seq2	Q6R329	IEA	Protease	Human immunodeficiency virus 1	3
comp48831_c0_seq1	P51780	ISS	Major prion protein	Trichosurus vulpecula	3
comp44983_c0_seq1	P62316	TAS	Small nuclear ribonucleoprotein Sm D2	Homo sapiens	31,37
comp49592_c0_seq1	P82636	IEA	Putative defensin-like protein 239	Arabidopsis thaliana	3,13,17
comp22126_c1_seq1	Q13394	IPI	Protein mab-21-like 1	Homo sapiens	10,11
comp16425_c0_seq3	Q24308	IEA	Sodium channel homologue	Drosophila melanogaster	9,11
comp4930_c0_seq1	P35449	IEA	Probable Na(+)/H(+) antiporter nhx-9	Caenorhabditis elegans	3
comp33070_c0_seq1	Q67Y86	IEA	Retrotransposon like protein	Arabidopsis thaliana	3,
comp37080_c0_seq1	Q8RP18	IEA	Transposase	Unknown	25,26
comp39480_c0_seq1	O65785	IEA	Cytochrome P450 71B3	Arabidopsis thaliana	3,17
comp2105_c0_seq1	Q10Q48	IEA	Putative cysteine proteinase inhibitor 9	Oryza sativa subsp. japonica	3
comp40407_c0_seq1	P0C6T7	IEA	Replicase polyprotein 1a	Bat coronavirus Rp3/2004	23,29,38
comp33176_c0_seq1	Q8SQ37	IEA	Mucin	Bos taurus	17,19
comp12363_c0_seq1	Q3UFE0	ND	Putative uncharacterized protein	Mus musculus	3
comp284_c0_seq1	Q8LPK6	IEA	RNA polymerase III subunit RPC82 family protein	Arabidopsis thaliana	11,13,17
comp8590_c0_seq1	P58754	ISS	Lymphocyte antigen 96	Bos taurus	3,10,11,34
comp27656_c0_seq1	Q9WJB5	IEA	Coat protein	Unknown	23,29,38
comp34765_c0_seq1	P33517	IEA	Cytochrome c oxidase subunit 1	Rhodobacter sphaeroides	23,29,38
comp25400_c2_seq4	Q9FY49	IEA	Leukotriene A-4 hydrolase homolog	Arabidopsis thaliana	3
comp11665_c0_seq1	Q6RJQ5	IEA	Ribosomal protein L24	Penaeus japonicus	23,29,38
comp18920_c0_seq2	Q2VLG8	IEA	U3 small nucleolar ribonucleoprotein	Schistosoma mansoni	3
comp43312_c0_seq1	Q8R4Y8	ND	Rotatin	Mus musculus	3,11,17
comp12650_c0_seq1	Q9NY20	IEA	UDPglucose dehydrogenase	Homo sapiens	3,11,17
comp9322_c0_seq2	Q6R329	IEA	Protease	Human immunodeficiency virus 1	3
comp43868_c0_seq1	P22935	IEA	Cellular retinoic acid-binding protein 2	Mus musculus	3,11,17,27,30
comp26445_c0_seq1	Q9VW72	IEA	GH08353p	Drosophila melanogaster	9,11
comp51489_c0_seq1	P06683	IEA	Complement component C9	Mus musculus	3
comp9614_c0_seq1	P25787	TAS	Proteasome subunit alpha type-2	Homo sapiens	3
comp34394_c0_seq1	P0C6W3	IEA	Replicase polyprotein 1ab	Bat coronavirus HKU4	23,29,38
comp49155_c0_seq1	Q5R545	IEA	Carboxylic ester hydrolase	Pongo abelii	3
comp22628_c0_seq3	P42233	IEA	5-dehydro-4-deoxyglucarate dehydratase	Pseudomonas putida	30
comp30482_c0_seq1	P01032	IEA	Complement C5a anaphylatoxin	Sus scrofa	3
comp30070_c0_seq1	P0DKH7	IEA	Antimicrobial peptide 1	Fagopyrum esculentum	3
comp31469_c0_seq1	Q8BHB2	IMP	Putative uncharacterized protein	Mus musculus	3,10,11,17
comp33010_c0_seq1	A7X4K2	IEA	Accessory gene regulator protein B	Staphylococcus aureus (strain Mu3 / ATCC 700698)	11,17
comp12333_c0_seq1	P59471	IEA	Putative membrane protein insertion efficiency factor	Buchnera aphidicola subsp. Baizongia pistaciae (strain Bp)	3,17,19,30
comp50496_c0_seq1	P05015	IBA	Interferon alpha-16	Homo sapiens	3,17,19
comp41424_c0_seq1	Q864W0	IEA	Complement factor B	Pan troglodytes	3
comp49006_c0_seq1	Q9WN79	IEA	Envelope protein	Unknown	23,29,38
comp38338_c0_seq1	Q9V3B5	IBA	Kua, isoform A	Drosophila melanogaster	9,11,30,31,37
comp39209_c0_seq1	Q91PK5	IEA	Coat protein	Unknown	23,29,38
comp16828_c0_seq1	P56722	IEA	Receptor-type tyrosine-protein phosphatase-like N	Bos taurus	3
comp26924_c0_seq1	P0C6T8	IEA	Replicase polyprotein 1a	Bovine coronavirus (strain 98TXSF-110-ENT)	23,29,38
comp11728_c0_seq1	F2JXJ7	IEA	Choloylglycine hydrolase	Marinomonas mediterranea (strain ATCC 700492 / JCM 21426 / NBRC 103028 / MMB-1)	11,17
comp15659_c0_seq1	Q9WV76	IEA	AP-4 complex subunit beta-1	Mus musculus	3
comp51756_c0_seq1	P35355	IEA	Prostaglandin G/H synthase 2	Rattus norvegicus	3,34
comp51285_c0_seq1	P49186	IEA	Mitogen-activated protein kinase 9	Rattus norvegicus	3
comp17964_c0_seq1	Q99499	IEA	Dynein-related protein	Homo sapiens	3,34
comp48138_c0_seq1	Q9C824	IDA	BZIP protein, putative; 48652-45869	Arabidopsis thaliana	19
comp27816_c0_seq1	Q9C5Y6	IEA	MYR1	Arabidopsis thaliana	17,19
comp9406_c0_seq1	Q14123	IEA	Calcium/calmodulin-dependent 3',5'-cyclic nucleotide phosphodiesterase 1C	Homo sapiens	2,3
comp45352_c0_seq1	Q62036	IEA	Centrosomal protein of 131 kDa	Mus musculus	3
comp14194_c0_seq1	Q6L6Q8	IEA	2a protein	Unknown	11,17
comp17727_c2_seq1	O62666	IEA	Pro-interleukin-16	Pan troglodytes	3
comp26106_c0_seq2	Q9VW72	IEA	GH08353p	Drosophila melanogaster	9,11
comp15577_c0_seq1	Q15750	IEA	TGF-beta-activated kinase 1 and MAP3K7-binding protein 1	Homo sapiens	31,37
comp24999_c2_seq1	Q9VQH3	IEA	CG3123	Drosophila melanogaster	11,17
comp26159_c0_seq1	P47821	IEA	RNA polymerase II holoenzyme cyclin-like subunit	Saccharomyces cerevisiae (strain ATCC 204508 / S288c)	30
comp24140_c0_seq6	F6R2G3	IMP	Mucin-4	Mus musculus	3
comp51561_c0_seq1	Q2YEM9	ISS	Tripartite motif-containing protein 5	Pongo pygmaeus	17,19
comp38085_c0_seq1	P20793	IEA	Serine/threonine-protein kinase MAK	Rattus norvegicus	9,11
comp50909_c0_seq1	Q502K3	ND	Serine/threonine-protein phosphatase 6 regulatory ankyrin repeat subunit C	Danio rerio	3,17,19,34
comp48506_c0_seq1	Q01280	IEA	Env protein	Retroviridae	30
comp12824_c0_seq1	Q8BXR8	IEA	Putative uncharacterized protein	Mus musculus	9,11
comp48072_c0_seq1	Q60614	IEA	Adenosine receptor A2b	Mus musculus	27
comp26280_c0_seq4	Q9UM08	ND	HGC6.3 protein	Homo sapiens	3
comp15113_c0_seq1	P0C6U6	IEA	Replicase polyprotein 1a	Human coronavirus NL63	23,29,38
comp19674_c0_seq1	P03315	IEA	Structural polyprotein	Semliki forest virus	23,29,38
comp29024_c0_seq1	Q5ZJB5	IEA	Uncharacterized protein	Gallus gallus	3
comp5309_c0_seq1	Q8BV59	ND	Putative uncharacterized protein	Mus musculus	3,9,10,11
comp50536_c0_seq1	Q8SX86	IPI	Protein nutcracker	Drosophila melanogaster	13,17
comp41465_c0_seq1	Q8NHM4	IEA	Putative trypsin-6	Homo sapiens	17,19,31,37
comp30917_c0_seq1	Q56831	IEA	Hrp protein	Unknown	25,26
comp45214_c0_seq1	P0DI17	IEA	Probable disease resistance protein RF9	Arabidopsis thaliana	3
comp50421_c0_seq1	Q4A1L4	ISS	Beclin-1	Bos taurus	17,19
comp43455_c0_seq1	Q17DK4	IEA	AAEL004141-PA	Aedes aegypti	3
comp8140_c0_seq1	Q01725	IEA	Lipase chaperone	Pseudomonas aeruginosa (strain ATCC 15692 / PAO1 / 1C / PRS 101 / LMG 12228)	25,26
comp23105_c2_seq1	P55825	IEA	Formamidopyrimidine-DNA glycosylase	Mycoplasma genitalium (strain ATCC 33530 / G-37 / NCTC 10195)	9,11,27
comp32214_c0_seq1	Q6R5P1	IEA	Glycogen debranching enzyme	Unknown	3,30
comp28730_c0_seq1	Q9JJ79	IEA	Cytoplasmic dynein 2 heavy chain 1	Rattus norvegicus	27
comp49775_c0_seq1	P34976	IEA	Type-1 angiotensin II receptor	Oryctolagus cuniculus	17,19
comp44460_c0_seq1	Q86W28	IEA	NACHT, LRR and PYD domains-containing protein 8	Homo sapiens	3,9,11,13,17
comp40650_c0_seq1	Q9BE46	IEA	Hepatocyte growth factor receptor	Bos taurus	3
comp47754_c0_seq1	Q9XTN1	IEA	Hemoglobin IIB	Unknown	3
comp25168_c0_seq2	Q96CW1	IDA	AP-2 complex subunit mu	Homo sapiens	9,11
comp38182_c0_seq1	Q9C5S9	IEA	Cysteine-rich receptor-like protein kinase 6	Arabidopsis thaliana	3,11,17
comp34418_c0_seq1	Q8IUX7	IMP	Adipocyte enhancer-binding protein 1	Homo sapiens	17,19
comp30669_c0_seq1	Q9LIL1	ND	Putative F-box/kelch-repeat protein At3g22870	Arabidopsis thaliana	11,17
comp35115_c0_seq1	Q99501	IMP	GAS2-like protein 1	Homo sapiens	3
comp15440_c0_seq1	P06801	IEA	NADP-dependent malic enzyme	Mus musculus	17,19
comp33782_c0_seq1	Q9VFX2	ND	Osiris 22	Drosophila melanogaster	10,11
comp44063_c0_seq1	P04583	TAS	Envelope glycoprotein gp160	Human immunodeficiency virus type 1 group M subtype A (isolate MAL)	3,23,29,38
comp13725_c0_seq1	Q63607	IMP	Alpha-tropomyosin 3	Rattus norvegicus	3
comp32563_c0_seq1	P0C6U6	IEA	Replicase polyprotein 1a	Human coronavirus NL63	23,29,38
comp49226_c0_seq1	Q3LUH3	IEA	RNA polymerase beta subunit	Unknown	3,13,17
comp24104_c0_seq2	O43313	IPI	ATM interactor	Homo sapiens	31,37
comp33666_c0_seq1	Q996A0	IEA	Coat protein	Banana bunchy top virus	11,17,18,19
comp18683_c0_seq1	Q9LUZ9	IDA	RING-H2 finger protein ATL63	Arabidopsis thaliana	3
comp36153_c0_seq1	Q8MIT6	IEA	Rho-associated protein kinase 1	Bos taurus	3
comp30763_c0_seq1	A0SPI2	IEA	Carnitine palmitoyltransferase 1B	Sparus aurata	11,13,17
comp22881_c1_seq1	Q5QM87	IEA	Uncharacterized protein	Oryza sativa subsp. japonica	3
comp9253_c0_seq2	O82485	IEA	Oligopeptide transporter 7	Arabidopsis thaliana	3
comp41847_c0_seq1	A2QX46	ND	Similarity to hypothetical protein encoded by An14g05440 - Aspergillus niger	Aspergillus niger (strain CBS 513.88 / FGSC A1513)	17,19,34,36
comp48069_c0_seq1	Q13155	IPI	Aminoacyl tRNA synthase complex-interacting multifunctional protein 2	Homo sapiens	3
comp44468_c0_seq1	Q7XA40	IEA	Putative disease resistance protein RGA3	Solanum bulbocastanum	3
comp25881_c1_seq1	Q014A7	IEA	Serine/threonine-protein phosphatase	Ostreococcus tauri	23,29,38
comp25838_c0_seq1	P50053	IEA	Ketohexokinase	Homo sapiens	3
comp23399_c0_seq1	Q8MIT6	IEA	Rho-associated protein kinase 1	Bos taurus	3
comp12628_c0_seq1	P30783	IEA	Neurotoxin 2	Heteractis crispa	3
comp50529_c0_seq1	Q913D5	IEA	Large T-antigen	JC polyomavirus	23,29,38
comp32234_c0_seq1	Q9ZT84	RCA	Gibberellin 3-beta-dioxygenase 2	Arabidopsis thaliana	3,4,5,6,,,11,13,17
comp46858_c0_seq1	P0C6F7	IEA	Replicase polyprotein 1a	Bat coronavirus 133/2005	23,29,38
comp1830_c0_seq1	P20024	IEA	Myb-related protein Zm1	Zea mays	3
comp7758_c0_seq2	Q8HZR2	IEA	Alpha-(1,3)-fucosyltransferase 9	Bos taurus	3
comp36167_c0_seq1	P51677	IEA	C-C chemokine receptor type 3	Homo sapiens	3
comp30365_c0_seq1	Q5M933	IEA	RT1-Db1 protein	Rattus norvegicus	3,34
comp22531_c0_seq2	Q9D484	ND	Putative uncharacterized protein	Mus musculus	3,17,19,30
comp11336_c0_seq1	O95359	IEA	Transforming acidic coiled-coil-containing protein 2	Homo sapiens	17,19
comp720_c0_seq1	Q9C5U1	IEA	Histidine kinase 3	Arabidopsis thaliana	11,17
comp31973_c0_seq1	P03071	IEA	Large T antigen	BK polyomavirus	23,29,38
comp28080_c0_seq1	Q3ZTL9	IEA	Ribulose bisphosphate carboxylase large chain	Unknown	17,19
comp36418_c0_seq1	Q28693	IEA	Fibronectin	Oryctolagus cuniculus	27,30
comp18187_c1_seq1	Q9CYC5	IEA	Kinetochore-associated protein DSN1 homolog	Mus musculus	31,37
comp8143_c0_seq1	P48834	IEA	Zona pellucida sperm-binding protein 4	Felis catus	30
comp22313_c0_seq2	O14734	IPI	Acyl-coenzyme A thioesterase 8	Homo sapiens	3
comp21808_c0_seq6	Q9VWE1	ISS	MIP10547p	Drosophila melanogaster	9,11,27
comp18284_c0_seq1	P34153	IEA	Collagenolytic protease 25 kDa II/III	Chionoecetes opilio	3
comp23511_c0_seq1	Q24308	IEA	Sodium channel homologue	Drosophila melanogaster	9,11
comp41152_c0_seq1	Q7TT81	IEA	Snrnp70 protein	Mus musculus	34
comp4213_c0_seq1	P06751	IEA	Envelope glycoprotein	Equine infectious anemia virus (strain Wyoming)	3
comp18828_c0_seq1	Q9W2D9	IEA	Eukaryotic translation initiation factor 3 subunit K	Drosophila melanogaster	9,11,27
comp17372_c0_seq1	P30046	TAS	D-dopachrome decarboxylase	Homo sapiens	3
comp39414_c0_seq1	D5HR52	IEA	Alpha-toxin Ac3	Androctonus crassicauda	3
comp34753_c0_seq1	P80026	IEA	Parvalbumin, muscle	Gallus gallus	11,17
comp117_c1_seq1	P55316	IEA	Forkhead box protein G1	Homo sapiens	3
comp25914_c1_seq11	P11047	IMP	Laminin subunit gamma-1	Homo sapiens	9,11,30
comp13271_c0_seq1	O23118	IEA	Squalene synthase 2	Arabidopsis thaliana	13,17,27,34
comp7546_c0_seq1	A7X4K2	IEA	Accessory gene regulator protein B	Staphylococcus aureus (strain Mu3 / ATCC 700698)	11,17
comp17678_c0_seq1	Q63371	IEA	P2Y purinoceptor 6	Rattus norvegicus	3,27
comp43591_c0_seq1	O75487	TAS	Glypican-4	Homo sapiens	31,37
comp37046_c0_seq1	M1JB55	IEA	Surface protein	Unknown	3
comp24610_c0_seq5	Q6DFJ7	IEA	MGC81432 protein	Xenopus laevis	3
comp21542_c0_seq2	P0CJ25	IEA	Ascaphin-1	Ascaphus truei	3
comp46532_c0_seq1	P0C6T6	IEA	Replicase polyprotein 1a	Bat coronavirus HKU9	23,29,38
comp29616_c0_seq1	Q864W2	IEA	Bactericidal permeability increasing protein	Sus scrofa	3
comp49772_c0_seq1	Q99684	TAS	Zinc finger protein Gfi-1	Homo sapiens	3
comp26089_c0_seq1	Q23980	IMP	Beta-heavy-spectrin	Drosophila melanogaster	11,17
comp20396_c0_seq1	Q9UKW4	IEA	Guanine nucleotide exchange factor VAV3	Homo sapiens	3
comp15997_c0_seq1	P17928	IEA	Calmodulin	Medicago sativa	3
comp50481_c0_seq1	Q07408	IEA	Major surface antigen 4	Anaplasma marginale	9,11,30
comp19106_c0_seq1	P11378	IEA	Nuclear transition protein 2	Mus musculus	11,17
comp20079_c1_seq1	O75182	IBA	Paired amphipathic helix protein Sin3b	Homo sapiens	3,11,17,30
comp28741_c0_seq1	A4KAH0	IEA	Mercuric reductase	Unknown	3
comp18438_c0_seq2	Q60521	IPI	MAP kinase kinase 6c	Mus musculus	31,37
comp22469_c1_seq1	Q9W0T5	IEA	Transient receptor potential channel pyrexia	Drosophila melanogaster	27
comp18455_c0_seq3	Q9U6M1	IEA	Thymine dioxygenase JBP1	Leishmania tarentolae	3
comp19382_c0_seq2	O41179	IEA	Envelope protein	Porcine reproductive and respiratory syndrome virus	23,29,38
comp50417_c0_seq1	Q9M308	IEA	Galactose mutarotase-like superfamily protein	Arabidopsis thaliana	3,27,34
comp6173_c0_seq1	Q9N297	IEA	5-hydroxytryptamine receptor 1A	Gorilla gorilla gorilla	1
comp24193_c1_seq2	Q05655	IEA	Protein kinase C delta type	Homo sapiens	3,13
comp8698_c0_seq1	Q9ZU92	ND	Putative uncharacterized protein At2g01640	Arabidopsis thaliana	3
comp40835_c0_seq1	Q9P270	IPI	SLAIN motif-containing protein 2	Homo sapiens	31,37
comp6557_c0_seq1	A0JN62	IEA	Centrosomal protein of 120 kDa	Bos taurus	3,17,19
comp46824_c0_seq1	Q9ZV08	IEA	Putative uncharacterized protein At2g39000	Arabidopsis thaliana	11,17,3,
comp33662_c0_seq1	Q9HCT7	IEA	UDP-glucuronosyltransferase 2B7	Homo sapiens	3
comp7800_c0_seq1	Q25520	IEA	Segmentation protein Runt	Manduca sexta	3,32,39
comp40393_c0_seq1	P08545	IEA	Genome polyprotein	Theiler's murine encephalomyelitis virus (strain GDVII)	23,29,38
comp27357_c0_seq1	Q9EQ10	IEA	PCNA-interacting partner	Rattus norvegicus	3
comp25914_c0_seq1	P11047	IMP	Laminin subunit gamma-1	Homo sapiens	9,11,30
comp9614_c1_seq1	P25787	TAS	Proteasome subunit alpha type-2	Homo sapiens	3
comp42339_c0_seq1	C1ITJ9	IEA	Serine/threonine-protein phosphatase	Pinctada fucata	3,9,11
comp1961_c0_seq1	J3F2B1	IEA	Transcriptional activator of acetoin/glycerol metabolism	Unknown	17,19
comp23542_c0_seq2	P37277	IEA	Photosystem I reaction center subunit XI	Synechocystis sp. (strain PCC 6803 / Kazusa)	24
comp23066_c0_seq1	Q13051	IEA	Nuclear factor I	Homo sapiens	3
comp20319_c0_seq1	Q3MHM0	IEA	Amyloid beta (A4) protein-binding, family B, member 1 interacting protein	Bos taurus	3
comp31338_c0_seq1	Q6L408	IEA	Polyprotein, putative	Solanum demissum	3
comp26840_c0_seq1	P84024	ISS	Mothers against decapentaplegic homolog 3	Sus scrofa	27
comp47337_c0_seq1	Q8CMN3	IEA	tRNA-specific adenosine deaminase	Staphylococcus epidermidis (strain ATCC 12228)	11,17
comp34878_c0_seq1	Q8CGB4	ISO	Atf2 protein	Mus musculus	27
comp25867_c2_seq2	E9Q4S3	IEA	Ninein	Mus musculus	1
comp25923_c3_seq1	Q9VWU7	ND	CG6290-PA	Drosophila melanogaster	3,13,17
comp14519_c1_seq1	O75835	IEA	Rh blood group antigen	Homo sapiens	3
comp25955_c0_seq1	Q99571	IEA	P2X purinoceptor 4	Homo sapiens	3
comp36052_c0_seq1	P20793	IEA	Serine/threonine-protein kinase MAK	Rattus norvegicus	9,11
comp51578_c0_seq1	Q01086	IEA	PKW1 plasmid	Kluyveromyces waltii	3
comp41235_c0_seq1	Q8HXZ8	IEA	CD209 antigen	Gorilla gorilla gorilla	3
comp5298_c0_seq1	P01893	IEA	Putative HLA class I histocompatibility antigen, alpha chain H	Homo sapiens	10,11,36,38
comp36091_c0_seq1	Q9V9K7	IC	Serrate RNA effector molecule homolog	Drosophila melanogaster	11,17
comp40287_c0_seq1	Q811M6	IDA	Interferon gamma induced GTPase	Mus musculus	3
comp21422_c0_seq1	Q32L61	IEA	Calcium binding tyrosine-(Y)-phosphorylation regulated	Bos taurus	3
comp51191_c0_seq1	Q6J9G1	IEA	Tyrosine-protein kinase STYK1	Mus musculus	3
comp7836_c0_seq1	P19110	IEA	Genome polyprotein	Japanese encephalitis virus (strain SA(v))	34,36
comp8563_c1_seq2	Q9Y4C8	IEA	Probable RNA-binding protein 19	Homo sapiens	3
comp16888_c0_seq1	Q8CCN4	IEA	Putative uncharacterized protein	Mus musculus	3,9,11,13,17
comp28839_c0_seq1	A7YY45	IEA	Protein IMPACT	Bos taurus	3
comp50824_c0_seq1	Q9VW72	IEA	GH08353p	Drosophila melanogaster	9,11
comp23057_c0_seq2	Q08170	IEA	Serine/arginine-rich splicing factor 4	Homo sapiens	3
comp47444_c0_seq1	O60462	IEA	Neuropilin-2	Homo sapiens	3
comp26287_c0_seq1	Q5AD08	ND	Uncharacterized protein	Candida albicans (strain SC5314 / ATCC MYA-2876)	21,41
comp16469_c0_seq1	O60462	IEA	Neuropilin-2	Homo sapiens	3
comp11498_c0_seq2	Q9BZQ0	IEA	Follistatin-related protein	Homo sapiens	3
comp12424_c0_seq1	Q45749	IEA	Crystal protein	Bacillus thuringiensis	3
comp21757_c0_seq1	B3SRQ6	IEA	Non-structural protein 2	Rotavirus A (strain Human/Indonesia/69M/1980 G8-P4[10]-I2-R2-C2-M2-A2-N2-T2-E2-H2)	3
comp31822_c0_seq1	P03162	IEA	Protein P	Duck hepatitis B virus (strain United States/DHBV-16)	23,29,38
comp19641_c0_seq1	Q62036	IEA	Centrosomal protein of 131 kDa	Mus musculus	3
comp16755_c0_seq1	P29814	IEA	Nucleoside triphosphatase I	Amsacta moorei entomopoxvirus	23,29,38
comp33047_c0_seq1	Q83889	IEA	Nucleoprotein	New York virus	23,29,38
comp40841_c0_seq1	Q64362	IEA	AKT-interacting protein	Mus musculus	3
comp22813_c0_seq1	O75586	IEA	Mediator of RNA polymerase II transcription subunit 6	Homo sapiens	3
comp5576_c0_seq1	Q03018	IMP	Separin	Saccharomyces cerevisiae (strain ATCC 204508 / S288c)	3,13
comp16405_c0_seq1	Q9W0T5	IEA	Transient receptor potential channel pyrexia	Drosophila melanogaster	27
comp47557_c0_seq1	P78533	IEA	Deoxyguanosine kinase	Homo sapiens	3
comp27635_c0_seq1	O15555	IEA	Cysteine protease	Giardia muris	3
comp49734_c0_seq1	F4HVX7	IEA	Protein CER1-like 1	Arabidopsis thaliana	3,11,17
comp8388_c0_seq1	P14633	IEA	Type-2 restriction enzyme EcoRII	Escherichia coli	11,13
comp23356_c4_seq2	P20242	IEA	39 kDa major outer membrane protein	Aggregatibacter actinomycetemcomitans	24
comp14807_c0_seq4	Q94529	IEA	Probable pseudouridine-5'-phosphatase	Drosophila melanogaster	3,9,11,17,19,30,31,34,37
comp43794_c0_seq1	P9WIH4	IEA	Uncharacterized protein MT2107	Mycobacterium tuberculosis (strain CDC 1551 / Oshkosh)	43
comp37444_c0_seq1	P02681	IEA	Coagulogen	Tachypleus tridentatus	3
comp30220_c0_seq1	P27608	IEA	Phospho-2-dehydro-3-deoxyheptonate aldolase 1, chloroplastic	Nicotiana tabacum	3
comp7327_c0_seq1	Q8N0N4	IEA	Alcohol dehydrogenase class 3	Branchiostoma floridae	3
comp49449_c0_seq1	Q9C5E6	RCA	Uncharacterized protein	Arabidopsis thaliana	3
comp4151_c0_seq1	Q9JLC4	IEA	VPS10 domain-containing receptor SorCS1	Mus musculus	3
comp26050_c2_seq1	Q9JKW0	IPI	ADP-ribosylation factor-like protein 6-interacting protein 1	Mus musculus	3
comp165_c0_seq1	P0C6T7	IEA	Replicase polyprotein 1a	Bat coronavirus Rp3/2004	23,29,38
comp23171_c0_seq1	Q92558	IEA	Wiskott-Aldrich syndrome protein family member 1	Homo sapiens	3,36,38
comp15009_c0_seq1	Q9Y3A0	IEA	Ubiquinone biosynthesis protein COQ4 homolog, mitochondrial	Homo sapiens	31,37
comp27528_c0_seq1	Q9VW72	IEA	GH08353p	Drosophila melanogaster	9,11
comp4660_c0_seq1	O70166	IPI	Stathmin-3	Mus musculus	3
comp21958_c0_seq1	Q91V27	IDA	Melanophilin	Mus musculus	3
comp18752_c0_seq1	Q9CQI9	IEA	Mediator of RNA polymerase II transcription subunit 30	Mus musculus	31,37
comp46365_c0_seq1	P42261	IEA	Glutamate receptor 1	Homo sapiens	1
comp41435_c0_seq1	Q9SI93	IEA	Monogalactosyldiacylglycerol synthase 3, chloroplastic	Arabidopsis thaliana	3
comp25801_c0_seq1	Q6P4S1	IEA	MGC69043 protein	Xenopus laevis	3
comp44183_c0_seq1	Q94KB7	IEA	MLO-like protein 6	Arabidopsis thaliana	3
comp23630_c2_seq1	Q00945	IEA	Conopressin/neurophysin	Lymnaea stagnalis	3
comp6830_c1_seq1	P0C732	IEA	Epstein-Barr nuclear antigen leader protein	Epstein-Barr virus (strain GD1)	23,29,38
comp24304_c3_seq1	Q921X9	IEA	Protein disulfide-isomerase A5	Mus musculus	3,17,19,30
comp6773_c0_seq1	Q9LKG0	IEA	Putative vacuolar proton ATPase subunit E	Solanum lycopersicum	19
comp42272_c0_seq1	Q5TJ60	IEA	6,7-dimethyl-8-ribityllumazine synthase	Debaryomyces hansenii	3,17,19,30
comp31322_c0_seq1	A8XMX0	IBA	Protein CBG15840	Caenorhabditis briggsae	11,17
comp48711_c0_seq1	Q9UDY8	IEA	Mucosa-associated lymphoid tissue lymphoma translocation protein 1	Homo sapiens	3
comp17238_c2_seq1	Q54HT2	IBA	Uncharacterized protein	Dictyostelium discoideum	3
comp16644_c0_seq1	P08954	IEA	1-phosphatidylinositol phosphodiesterase	Bacillus thuringiensis	3,10,11,13,16,17,39
comp48381_c0_seq1	P48741	IEA	Putative heat shock 70 kDa protein 7	Homo sapiens	3
comp38948_c0_seq1	Q968Z3	IEA	Membrane fatty acid desaturase	Toxoplasma gondii	3
comp34308_c0_seq1	Q8WTT2	IBA	Nucleolar complex protein 3 homolog	Homo sapiens	3
comp50251_c0_seq1	O64835	ND	Expressed protein	Arabidopsis thaliana	11,13,17,27,34,40
comp2701_c0_seq1	Q5R8Z9	IEA	Putative uncharacterized protein DKFZp459B215	Pongo abelii	11,17
comp17400_c0_seq2	Q5BIX2	IPI	Chromosome 18 open reading frame 25, isoform CRA_a	Homo sapiens	1
comp6722_c0_seq1	P34153	IEA	Collagenolytic protease 25 kDa II/III	Chionoecetes opilio	3
comp35760_c0_seq1	Q3UP30	ND	Putative uncharacterized protein	Mus musculus	3,11,17
comp24408_c1_seq1	Q9UDZ3	IEA	RHD protein	Homo sapiens	3
comp16692_c0_seq2	O04198	ND	Putative uncharacterized protein At2g39950	Arabidopsis thaliana	3,11,13,17,3,,27,34
comp45779_c0_seq1	Q9EPB5	IEA	Serine hydrolase-like protein	Mus musculus	3,9,11,17,19,31,34,37
comp28829_c0_seq1	P21531	IEA	60S ribosomal protein L3	Rattus norvegicus	23,29,38
comp25872_c0_seq1	Q8CH77	IDA	Neuron navigator 1	Mus musculus	3
comp18249_c0_seq1	Q91XB0	IBA	Three-prime repair exonuclease 1	Mus musculus	3
comp18792_c0_seq2	Q9NHW0	IEA	Histone acetyltransferase	Drosophila melanogaster	24
comp40049_c0_seq1	P35655	IEA	Hypersensitivity response secretion protein HrpI	Pseudomonas syringae pv. syringae	25,26
comp15934_c0_seq1	C0KJQ5	IEA	P-glycoprotein	Venerupis philippinarum	11,17
comp17582_c0_seq1	Q3T905	IEA	Carboxypeptidase B	Helicoverpa zea	3
comp7550_c0_seq1	O60711	IEA	Leupaxin	Homo sapiens	17,19
comp31395_c0_seq1	E1BD62	IEA	Uncharacterized protein	Bos taurus	3,17,19
comp1652_c0_seq1	Q05922	IEA	Dual specificity protein phosphatase 2	Mus musculus	17,19
comp15088_c0_seq2	O43307	IEA	Rho guanine nucleotide exchange factor 9	Homo sapiens	3
comp50633_c0_seq1	O43313	IPI	ATM interactor	Homo sapiens	31,37
comp48029_c0_seq1	Q9PVW8	IEA	Rhamnose-binding lectin	Silurus asotus	3
comp39888_c0_seq1	P39088	IEA	Hemolytic toxin	Heteractis magnifica	1
comp17874_c0_seq1	P23129	IEA	2-oxoglutarate dehydrogenase E1 component	Bacillus subtilis (strain 168)	34,36
comp51403_c0_seq1	O00161	IMP	Synaptosomal-associated protein 23	Homo sapiens	10,11,34
comp3245_c0_seq1	Q6PCE2	IEA	ARL10 protein	Homo sapiens	31,37
comp26421_c0_seq1	P42346	IEA	Serine/threonine-protein kinase mTOR	Rattus norvegicus	3
comp18604_c0_seq1	P14056	IDA	Serine/threonine-protein kinase A-Raf	Rattus norvegicus	3
comp41514_c0_seq1	Q8GWJ8	ND	Putative uncharacterized protein At5g58920/k19m22_120	Arabidopsis thaliana	11,17
comp8077_c0_seq1	P9WGN8	IEA	Protein translocase subunit SecF	Mycobacterium tuberculosis (strain CDC 1551 / Oshkosh)	41,43
comp25122_c0_seq4	P30924	IEA	1,4-alpha-glucan-branching enzyme	Solanum tuberosum	3
comp16880_c0_seq1	O00237	IDA	E3 ubiquitin-protein ligase RNF103	Homo sapiens	3
comp26105_c3_seq1	A7KJJ8	IEA	NADH-ubiquinone oxidoreductase chain 1	Dysdera crocata	3
comp51246_c0_seq1	P12448	IEA	Protein Rev	Human immunodeficiency virus type 2 subtype A (isolate SBLISY)	23,29,38
comp24526_c1_seq1	P14315	IBA	F-actin-capping protein subunit beta isoforms 1 and 2	Gallus gallus	3
comp24364_c0_seq2	Q9CZV9	ND	Putative uncharacterized protein	Mus musculus	1
comp45151_c0_seq1	Q80XZ8	IEA	Type I interleukin-1 receptor	Unknown	9,11
comp42478_c0_seq1	O76923	IMP	Drosophila homolog of transcription factor AP-2	Drosophila melanogaster	9,11,30
comp12606_c0_seq1	Q0IID8	IEA	1-acylglycerol-3-phosphate O-acyltransferase 5 (Lysophosphatidic acid acyltransferase, epsilon)	Bos taurus	34
comp7850_c1_seq1	P81183	IEA	Zinc finger protein Helios	Mus musculus	3,34
comp498_c0_seq1	P11681	IEA	Tyrosine-protein kinase ABL	Calliphora vicina	3
comp37908_c0_seq1	Q96RU8	IEA	Tribbles homolog 1	Homo sapiens	3
comp25273_c0_seq14	O00604	IEA	Type I collagen alpha 1(I) chain	Homo sapiens	3
comp49819_c0_seq1	O60268	IEA	Uncharacterized protein KIAA0513	Homo sapiens	3
comp38531_c0_seq1	P0C6V0	IEA	Replicase polyprotein 1a	Murine coronavirus (strain A59)	23,29,38
comp41923_c0_seq1	Q9LW31	IEA	B3 domain-containing transcription factor FUS3	Arabidopsis thaliana	3
comp23719_c0_seq1	Q8BMS3	IEA	Putative uncharacterized protein	Mus musculus	3,11,13,17,19
comp51115_c0_seq1	Q47502	IEA	Colicin-K	Escherichia coli	9,11,17
comp42840_c0_seq1	P21846	IEA	Orotate phosphoribosyltransferase	Hypocrea jecorina	3
comp42027_c0_seq1	Q9YN04	IEA	Alpha(2,3)-sialyltransferase	Unknown	23,29,38
comp17881_c0_seq1	P01598	IEA	Ig kappa chain V-I region EU	Homo sapiens	3
comp15419_c0_seq1	O18974	IEA	Beta-galactoside alpha-2,6-sialyltransferase	Bos taurus	27
comp45830_c0_seq1	A7LFZ7	IEA	5'-nucleotidase	Ixodes scapularis	17,19
comp18516_c0_seq1	Q9STS5	IEA	Putative uncharacterized protein T23J7.210	Arabidopsis thaliana	34
comp2362_c1_seq1	O95625	ND	Zinc finger and BTB domain-containing protein 11	Homo sapiens	3
comp20695_c0_seq2	O35906	IBA	Transcription factor Spi-B	Mus musculus	3,13,17
comp41150_c0_seq1	Q0PV52	IEA	Polyprotein	Unknown	3,17,19,30
comp39342_c0_seq1	P00648	IEA	Ribonuclease	Bacillus amyloliquefaciens	11,17
comp2079_c0_seq1	Q00624	IEA	L-ascorbate oxidase homolog	Brassica napus	27
comp23342_c0_seq1	A4IF63	IEA	Tripartite motif-containing protein 2	Bos taurus	3,17,19
comp36323_c0_seq1	Q73373	IEA	Envelope glycoprotein	Human immunodeficiency virus 1	23,29,38
comp3601_c0_seq1	Q13201	TAS	Multimerin-1	Homo sapiens	3
comp43158_c0_seq1	Q00658	IEA	FlbD	Emericella nidulans	3
comp10812_c0_seq1	Q9JKF6	IMP	Nectin-1	Mus musculus	3,13,17
comp7526_c0_seq1	Q9VZI4	IEP	CG14995, isoform A	Drosophila melanogaster	9,11
comp24247_c1_seq1	Q13094	IPI	Lymphocyte cytosolic protein 2	Homo sapiens	30
comp4711_c0_seq1	P97414	ISO	Potassium voltage-gated channel subfamily KQT member 1	Mus musculus	11,17,18,19
comp10382_c0_seq2	P57093	IEA	Phytanoyl-CoA dioxygenase, peroxisomal	Rattus norvegicus	3
comp25785_c0_seq2	P43083	IEA	Cytochrome P450 52E1	Candida apicola	11,13,17
comp28134_c0_seq1	F6R2G3	IMP	Mucin-4	Mus musculus	3
comp24250_c0_seq8	Q9NUQ9	IPI	Protein FAM49B	Homo sapiens	17,19
comp5634_c0_seq1	Q8RY66	IEA	AAA-type ATPase family protein	Arabidopsis thaliana	3
comp39744_c0_seq1	P0C6V3	IEA	Replicase polyprotein 1a	Avian infectious bronchitis virus (strain Beaudette)	23,29,38
comp2934_c0_seq1	Q968Z3	IEA	Membrane fatty acid desaturase	Toxoplasma gondii	3
comp28489_c0_seq1	P0C6T8	IEA	Replicase polyprotein 1a	Bovine coronavirus (strain 98TXSF-110-ENT)	23,29,38
comp31308_c0_seq1	Q9BZQ0	IEA	Follistatin-related protein	Homo sapiens	3
comp5025_c0_seq1	Q9BXC1	IEA	Probable G-protein coupled receptor 174	Homo sapiens	31,37
comp42938_c0_seq1	P01876	IEP	Ig alpha-1 chain C region	Homo sapiens	3
comp12223_c0_seq1	F4HX16	IEA	Protein kinase family protein	Arabidopsis thaliana	3,13,17
comp15316_c0_seq2	Q8R4B9	IEA	Uterine peroxisome proliferator-activated receptor delta	Mesocricetus auratus	3,17,19,27,34
comp31171_c0_seq1	Q8L752	IEA	Recombinase	Unknown	13,17,27,34
comp14163_c0_seq3	Q8U1S7	IEA	CRISPR system Cmr subunit Cmr3	Pyrococcus furiosus (strain ATCC 43587 / DSM 3638 / JCM 8422 / Vc1)	17,19
comp3074_c0_seq1	Q0A461	IEA	RNA-directed RNA polymerase catalytic subunit	Influenza A virus (strain A/Turkey/Ontario/6118/1968 H8N4)	23,29,38
comp50150_c0_seq1	P07649	IDA	tRNA pseudouridine synthase A	Escherichia coli (strain K12)	3,17,19
comp46606_c0_seq1	Q4R578	IEA	Mortality factor 4-like protein 2	Macaca fascicularis	3
comp22724_c0_seq1	Q9NQC8	ND	Intraflagellar transport protein 46 homolog	Homo sapiens	3
comp25941_c0_seq1	Q9H0E3	IMP	Histone deacetylase complex subunit SAP130	Homo sapiens	3
comp38973_c0_seq1	O49344	IEA	Putative oxygen-evolving enhancer protein 2-2	Arabidopsis thaliana	3
comp11237_c0_seq1	A7X4K2	IEA	Accessory gene regulator protein B	Staphylococcus aureus (strain Mu3 / ATCC 700698)	11,17
comp30671_c0_seq1	Q04110	IDA	Protein ECM11	Saccharomyces cerevisiae (strain ATCC 204508 / S288c)	3
comp47923_c0_seq1	Q652P5	IEA	Putative beta-amylase	Oryza sativa subsp. japonica	19
comp13395_c0_seq3	O61493	IEA	Protein hook	Drosophila virilis	24
comp26140_c0_seq1	Q8T089	IDA	LD21637p	Drosophila melanogaster	9,11
comp51427_c0_seq1	P26023	ND	Pre-intermoult gene 1 protein	Drosophila melanogaster	3
comp27613_c0_seq1	P0C6V3	IEA	Replicase polyprotein 1a	Avian infectious bronchitis virus (strain Beaudette)	23,29,38
comp14226_c0_seq1	P0C6F8	IEA	Replicase polyprotein 1a	Bat coronavirus HKU3	23,29,38
comp27576_c0_seq1	P0C295	IEA	Toxin Acra II-1	Androctonus crassicauda	3
comp14754_c0_seq3	P78565	IEA	Elongation factor 1-alpha	Agaricus bisporus	3,17,19
comp35027_c0_seq1	Q9UMS0	IEA	NFU1 iron-sulfur cluster scaffold homolog, mitochondrial	Homo sapiens	3
comp10561_c0_seq1	C0KJQ5	IEA	P-glycoprotein	Venerupis philippinarum	11,17
comp30081_c0_seq1	Q96BP2	IPI	Coiled-coil-helix-coiled-coil-helix domain-containing protein 1	Homo sapiens	3,27
comp47470_c0_seq1	O54968	IEA	Nuclear factor erythroid 2-related factor 2	Rattus norvegicus	3
comp28370_c0_seq1	P01779	IEA	Ig heavy chain V-III region TUR	Homo sapiens	3
comp11956_c0_seq1	P09695	IEA	Protein HHLF1	Human cytomegalovirus (strain AD169)	3
comp21162_c1_seq1	Q63494	IEA	Voltage-gated potassium channel subunit beta-3	Rattus norvegicus	3
comp4383_c1_seq1	P46529	IEA	Cyclin-dependent kinase inhibitor 1B	Neovison vison	3
comp36306_c0_seq1	E1BGP1	IEA	Uncharacterized protein	Bos taurus	3,17,19,31,37
comp35158_c0_seq1	Q09473	IEA	Putative ER lumen protein-retaining receptor C28H8.4	Caenorhabditis elegans	3
comp48003_c0_seq1	C0LGG4	IEA	Probable LRR receptor-like serine/threonine-protein kinase At1g51860	Arabidopsis thaliana	40
comp19029_c0_seq7	Q62273	IEA	Sulfate transporter	Mus musculus	3
comp25487_c1_seq2	O60268	IEA	Uncharacterized protein KIAA0513	Homo sapiens	3
comp49432_c0_seq1	P46162	IEA	Beta-defensin 4	Bos taurus	3,11,17
comp39113_c0_seq1	Q5MGQ1	IEA	Cuticle protein 4	Lonomia obliqua	3,11,17,18
comp15010_c1_seq1	Q8WU23	IEA	POLE protein	Homo sapiens	3
comp39217_c0_seq1	Q8W475	IEA	SWI/SNF complex subunit SWI3A	Arabidopsis thaliana	3
comp47903_c0_seq1	P0C6F8	IEA	Replicase polyprotein 1a	Bat coronavirus HKU3	23,29,38
comp7062_c1_seq1	P21622	IEA	Acetolactate synthase isozyme 3 small subunit	Salmonella typhimurium (strain LT2 / SGSC1412 / ATCC 700720)	3,11,17,36,37
comp45061_c0_seq1	Q9Y2R4	IEA	Probable ATP-dependent RNA helicase DDX52	Homo sapiens	34
comp14990_c0_seq1	Q80WY7	IEA	Glutathione S-transferase Yc2 subunit	Unknown	3,27
comp21322_c0_seq4	P34714	IEA	SPARC	Caenorhabditis elegans	3,9,11
comp19634_c0_seq1	Q70JA1	IEA	Nucleocapsid protein	Dobrava-Belgrade virus	17,19
comp21314_c0_seq1	O00189	TAS	AP-4 complex subunit mu-1	Homo sapiens	3
comp8992_c0_seq2	B2RUP5	IPI	Testis expressed gene 19.2	Mus musculus	17,19
comp51399_c0_seq1	Q0CEI3	IEA	Putative transcription factor kapC	Aspergillus terreus (strain NIH 2624 / FGSC A1156)	17,19,34,36
comp42697_c0_seq1	P0C6W5	IEA	Replicase polyprotein 1ab	Bat coronavirus HKU9	23,29,38
comp43550_c0_seq1	P19416	IEA	Splicing factor	Human adenovirus F serotype 41	3
comp29964_c0_seq1	Q9BXB4	IEA	Oxysterol-binding protein-related protein 11	Homo sapiens	3
comp941_c0_seq1	Q9UJV7	IEA	SIF and TIAM1-like exchange factor	Homo sapiens	3
comp7221_c0_seq1	P48831	ISS	Zona pellucida sperm-binding protein 3	Canis familiaris	30
comp27704_c0_seq1	Q8L5R6	IEA	Expansin 19	Unknown	19
comp15415_c0_seq1	Q9NQT5	NAS	Exosome complex component RRP40	Homo sapiens	17,19
comp10908_c0_seq1	P18583	IMP	Protein SON	Homo sapiens	34
comp25880_c1_seq1	Q8F1G3	IEA	ATPase component of ABC transporter	Leptospira interrogans serogroup Icterohaemorrhagiae serovar Lai (strain 56601)	17,19
comp23938_c1_seq1	P83098	IEA	Putative serine/threonine-protein kinase STE20-like	Drosophila melanogaster	3
comp14039_c0_seq1	Q3U436	IEA	Non-specific protein-tyrosine kinase	Mus musculus	3
comp45804_c0_seq1	B5YIU9	IEA	CRISPR-associated endonuclease Cas1 3	Thermodesulfovibrio yellowstonii (strain ATCC 51303 / DSM 11347 / YP87)	17,19
comp20994_c0_seq1	Q13051	IEA	Nuclear factor I	Homo sapiens	3
comp29752_c0_seq1	P01045	IEA	Kininogen-2	Bos taurus	3
comp22514_c0_seq1	Q6R5P0	IEA	Toll-like receptor 11	Mus musculus	3
comp39693_c0_seq1	P21531	IEA	60S ribosomal protein L3	Rattus norvegicus	23,29,38
comp45524_c0_seq1	P56387	IEA	Dynein light chain Tctex-type 3	Mus musculus	3,10,11,17
comp4001_c0_seq1	P18095	IEA	Gag polyprotein	Human immunodeficiency virus type 2 subtype A (isolate BEN)	23,29,38
comp27618_c0_seq1	Q9VQH3	IEA	CG3123	Drosophila melanogaster	11,17
comp26128_c0_seq4	P78565	IEA	Elongation factor 1-alpha	Agaricus bisporus	3,17,19
comp14453_c0_seq4	Q9HBL8	IEA	NmrA-like family domain-containing protein 1	Homo sapiens	3
comp3527_c0_seq1	P25440	IDA	Bromodomain-containing protein 2	Homo sapiens	34
comp209_c0_seq1	Q9FLB5	IEA	Laccase-12	Arabidopsis thaliana	3
comp25785_c1_seq2	Q15878	IEA	Voltage-dependent R-type calcium channel subunit alpha-1E	Homo sapiens	3
comp1487_c0_seq1	Q32ZH5	IEA	Beta-defensin 17	Rattus norvegicus	3,11,17
comp37807_c0_seq1	Q66X06	IEA	Outer membrane protein class 3	Neisseria meningitidis	3
comp28295_c0_seq1	Q9FWX0	IEA	T28K15.4 protein	Arabidopsis thaliana	13,17
comp13641_c0_seq1	P03428	IEA	Polymerase basic protein 2	Influenza A virus (strain A/Puerto Rico/8/1934 H1N1)	23,29,38
comp11236_c0_seq1	Q9CZT5	IPI	Vasorin	Mus musculus	3,17,19
comp51306_c0_seq1	Q8NET6	IEA	Carbohydrate sulfotransferase 13	Homo sapiens	3
comp3918_c0_seq2	Q2HJ58	IEA	Ribose-phosphate pyrophosphokinase 1	Bos taurus	13,17
comp24633_c0_seq5	Q9V9K7	IC	Serrate RNA effector molecule homolog	Drosophila melanogaster	11,17
comp21376_c0_seq1	Q8BLX6	ND	Putative uncharacterized protein	Mus musculus	31,37
comp34837_c0_seq1	A4GCM9	IEA	Polymerase basic protein 2	Influenza A virus (strain A/USA:Phila/1935 H1N1)	23,29,38
comp30988_c0_seq1	P11047	IMP	Laminin subunit gamma-1	Homo sapiens	9,11,30
comp12512_c0_seq1	Q15776	IEA	Zinc finger protein with KRAB and SCAN domains 8	Homo sapiens	3
comp43334_c0_seq1	Q39019	IEA	Shaggy-related protein kinase kappa	Arabidopsis thaliana	3
comp26347_c0_seq1	F6R2G3	IMP	Mucin-4	Mus musculus	3
comp7241_c0_seq1	O65784	IEA	Cytochrome P450 71B5	Arabidopsis thaliana	4,5,6,11,17
comp15029_c0_seq1	O96451	IEA	Surface antigen p35	Neospora caninum	11,13,17
comp26103_c1_seq2	P25440	IDA	Bromodomain-containing protein 2	Homo sapiens	34
comp46746_c0_seq1	P79622	IEA	MHC class I alpha-1	Oncorhynchus tshawytscha	3
comp16875_c1_seq1	P0C6W4	IEA	Replicase polyprotein 1ab	Bat coronavirus HKU5	23,29,38
comp46204_c0_seq1	Q68A93	IEA	C-C motif chemokine 25	Canis familiaris	3,30
comp51673_c0_seq1	P02672	IEA	Fibrinogen alpha chain	Bos taurus	3
comp3837_c0_seq1	P0C6W5	IEA	Replicase polyprotein 1ab	Bat coronavirus HKU9	23,29,38
comp775_c0_seq1	P09695	IEA	Protein HHLF1	Human cytomegalovirus (strain AD169)	3
comp24066_c0_seq1	Q9Q0V2	IEA	VP1	BK polyomavirus	23,29,38
comp20071_c0_seq1	Q00175	ISO	Progesterone receptor	Mus musculus	24
comp31000_c0_seq1	P36193	IEA	Drosocin	Drosophila melanogaster	3,10,11,17
comp51148_c0_seq1	P01721	IEA	Ig lambda chain V-VI region AR	Homo sapiens	3
comp23676_c0_seq2	P68639	IEA	Complement control protein C3	Vaccinia virus (strain Copenhagen)	23,29,38
comp22352_c3_seq1	P23588	IEA	Eukaryotic translation initiation factor 4B	Homo sapiens	3,,34
comp42219_c0_seq1	Q9YN04	IEA	Alpha(2,3)-sialyltransferase	Unknown	23,29,38
comp25945_c1_seq3	P14100	IEA	Calcium/calmodulin-dependent 3',5'-cyclic nucleotide phosphodiesterase 1A	Bos taurus	30
comp5098_c0_seq1	P22814	IBA	Segmentation protein Runt	Drosophila melanogaster	11,13,17
comp22149_c0_seq1	P04937	TAS	Fibronectin	Rattus norvegicus	23,29,38
comp27265_c0_seq1	E7CLP6	IEA	Putative beta-neurotoxin RjAa2f	Rhopalurus junceus	3
comp45288_c0_seq1	P01577	IEA	Interferon beta-3	Bos taurus	3,17,19
comp2071_c0_seq1	Q6PDN4	ISO	Scavenger receptor FEEL-1b'	Mus musculus	31,37
comp41244_c0_seq1	P0C6U3	IEA	Replicase polyprotein 1a	Human coronavirus HKU1 (isolate N1)	23,29,38
comp50957_c0_seq1	Q6EE24	IEA	Interferon regulatory factor	Siniperca chuatsi	3,17,19
comp30277_c0_seq1	Q84LG2	IEA	Basic region/leucine zipper transcription factor 68	Arabidopsis thaliana	3
comp3530_c0_seq1	O43592	IEA	Exportin-T	Homo sapiens	3
comp38223_c0_seq1	P0C6F7	IEA	Replicase polyprotein 1a	Bat coronavirus 133/2005	23,29,38
comp149_c0_seq1	P0C6U4	IEA	Replicase polyprotein 1a	Human coronavirus HKU1 (isolate N2)	23,29,38
comp13589_c0_seq1	Q9NR99	ND	Matrix-remodeling-associated protein 5	Homo sapiens	3,17,19,30
comp30911_c0_seq1	Q9BZQ0	IEA	Follistatin-related protein	Homo sapiens	3
comp25871_c0_seq3	P82095	IEA	Uperin-2.6	Uperoleia mjobergii	11,17
comp47381_c0_seq1	Q8VWJ2	IEA	Probable WRKY transcription factor 28	Arabidopsis thaliana	34
comp714_c0_seq1	P20242	IEA	39 kDa major outer membrane protein	Aggregatibacter actinomycetemcomitans	24
comp1064_c0_seq1	Q6IWL5	IEA	Toll-like receptor 3	Danio rerio	3
comp38749_c0_seq1	O76923	IMP	Drosophila homolog of transcription factor AP-2	Drosophila melanogaster	9,11,30
comp20451_c1_seq1	Q05398	IEA	Immunoreactive viral protein	Human astrovirus-1	3
comp44823_c0_seq1	P37277	IEA	Photosystem I reaction center subunit XI	Synechocystis sp. (strain PCC 6803 / Kazusa)	24
comp35440_c0_seq1	Q9NY20	IEA	UDPglucose dehydrogenase	Homo sapiens	3,11,17
comp29222_c0_seq1	Q9EQ33	IEA	Cyclin-dependent kinase inhibitor 2	Mesocricetus auratus	34
comp10813_c0_seq1	Q13136	TAS	Liprin-alpha-1	Homo sapiens	27
comp45956_c0_seq1	P01032	IEA	Complement C5a anaphylatoxin	Sus scrofa	3
comp24619_c0_seq1	C0KJQ5	IEA	P-glycoprotein	Venerupis philippinarum	11,17
comp11762_c0_seq1	Q9VCX2	IEA	Locomotion defects, isoform B	Drosophila melanogaster	13,17
comp50550_c0_seq1	Q8K3Y7	IDA	Tumor necrosis factor ligand superfamily member 15	Rattus norvegicus	3,17,19,36,37
comp27801_c0_seq1	Q5XQC8	IEA	Thymidine kinase	Infectious laryngotracheitis virus	3
comp49672_c0_seq1	Q9EQ10	IEA	PCNA-interacting partner	Rattus norvegicus	3
comp43790_c0_seq1	P97815	ND	Tumor metastasis associated gene product	Mus musculus	3
comp14430_c0_seq1	Q5EAK8	IBA	DNA damage-regulated autophagy modulator protein 1	Xenopus tropicalis	27
comp18135_c1_seq1	Q8R5F8	ISA	Epidermal growth factor receptor kinase substrate 8-like protein 1	Mus musculus	3,17,19
comp9287_c0_seq1	P42337	IEA	Phosphatidylinositol 4,5-bisphosphate 3-kinase catalytic subunit alpha isoform	Mus musculus	3
comp44616_c0_seq1	Q8VZ82	IEA	Putative uncharacterized protein At1g73810; F25P22.23	Arabidopsis thaliana	27,34
comp31373_c0_seq1	P20242	IEA	39 kDa major outer membrane protein	Aggregatibacter actinomycetemcomitans	24
comp49262_c0_seq1	F2JXJ7	IEA	Choloylglycine hydrolase	Marinomonas mediterranea (strain ATCC 700492 / JCM 21426 / NBRC 103028 / MMB-1)	11,17
comp15235_c0_seq1	P78560	IPI	Death domain-containing protein CRADD	Homo sapiens	31,37
comp50894_c0_seq1	Q24306	IDA	Apoptosis 1 inhibitor	Drosophila melanogaster	13,17
comp41243_c0_seq1	Q0ZUM0	IEA	Beta-tubulin	Unknown	3
comp20981_c0_seq2	P97414	ISO	Potassium voltage-gated channel subfamily KQT member 1	Mus musculus	11,17,18,19
comp7014_c1_seq1	Q07818	IEA	Apoptosis regulator Bcl-2 homolog	African swine fever virus (strain E-70 MS44)	3
comp22000_c0_seq1	Q5RFF7	IEA	Tetratricopeptide repeat protein 38	Pongo abelii	3
comp13318_c0_seq1	G4V4G1	IEA	Insulin-like growth factor-binding protein-related protein 1	Cupiennius salei	3
comp20352_c0_seq1	Q1RMT9	IEA	Phosphoinositide-3-kinase-interacting protein 1	Bos taurus	3
comp10197_c0_seq1	P55037	IEA	Ferredoxin-dependent glutamate synthase 1	Synechocystis sp. (strain PCC 6803 / Kazusa)	3
comp22964_c6_seq1	Q694C1	ISS	DNA dC->dU-editing enzyme APOBEC-3G	Gorilla gorilla gorilla	3,17,19
comp22282_c0_seq6	P00529	IEA	Tyrosine-protein kinase transforming protein ros	UR2 sarcoma virus	3
comp20615_c0_seq1	Q9XTM1	NAS	Exocyst complex component 5	Drosophila melanogaster	9,11,27
comp13325_c0_seq1	Q9QXY9	ISO	Peroxisomal biogenesis factor 3	Mus musculus	3
comp38542_c0_seq1	Q6L6Q8	IEA	2a protein	Unknown	11,17
comp28501_c0_seq1	P85210	IEA	Cecropin-D-like peptide	Galleria mellonella	3
comp12056_c0_seq2	P41227	IEA	N-alpha-acetyltransferase 10	Homo sapiens	3
comp44360_c0_seq1	O00189	TAS	AP-4 complex subunit mu-1	Homo sapiens	3
comp31320_c0_seq1	P03950	IEA	Angiogenin	Homo sapiens	9,11,13,17
comp37842_c0_seq1	Q9LQ55	IEA	Dynamin-2B	Arabidopsis thaliana	3
comp46047_c0_seq1	Q9FV50	IEA	Methionine aminopeptidase 1D, chloroplastic/mitochondrial	Arabidopsis thaliana	3,,34
comp5646_c0_seq1	G4V4G1	IEA	Insulin-like growth factor-binding protein-related protein 1	Cupiennius salei	3
comp917_c0_seq1	P23612	IEA	Tryptophan--tRNA ligase, cytoplasmic	Oryctolagus cuniculus	11,17,18
comp20838_c0_seq3	F6R2G3	IMP	Mucin-4	Mus musculus	3
comp25346_c2_seq1	P34914	IEA	Bifunctional epoxide hydrolase 2	Mus musculus	3
comp14318_c0_seq1	Q8SX86	IPI	Protein nutcracker	Drosophila melanogaster	13,17
comp17535_c0_seq1	Q96E98	IEA	Rh-associated glycoprotein	Homo sapiens	2,3
comp7768_c0_seq1	O95785	IPI	Protein Wiz	Homo sapiens	36,38
comp25694_c0_seq1	P18107	IEA	Pancreatic hormone	Didelphis virginiana	3
comp15161_c2_seq1	Q9NPP9	IEA	Putative uncharacterized protein	Homo sapiens	3,11,17
comp42009_c0_seq1	Q96515	IEA	GrpE protein homolog	Arabidopsis thaliana	3,17
comp24222_c0_seq1	Q7ZV48	IEA	Zgc:65788 protein	Danio rerio	27
comp42689_c0_seq1	Q8C6K3	ND	Putative uncharacterized protein	Mus musculus	3
comp37740_c0_seq1	P08631	IEA	Tyrosine-protein kinase HCK	Homo sapiens	3
comp6564_c0_seq1	Q5E9Z8	IBA	U6 snRNA-associated Sm-like protein LSm1	Bos taurus	3,17,19,30
comp5571_c0_seq1	Q13219	IEA	Pappalysin-1	Homo sapiens	17,19
comp45989_c0_seq1	P0C6W4	IEA	Replicase polyprotein 1ab	Bat coronavirus HKU5	23,29,38
comp48110_c0_seq1	Q5D7I6	ISS	Tripartite motif-containing protein 5	Alouatta sara	3,17,19
comp37485_c0_seq1	P0C6X9	IEA	Replicase polyprotein 1ab	Murine coronavirus (strain A59)	23,29,38
comp43476_c0_seq1	Q9VKK2	ND	WD repeat-containing protein 59 homolog	Drosophila melanogaster	13,17
comp27263_c0_seq1	P13900	IEA	Genome polyprotein	Swine vesicular disease virus (strain UKG/27/72)	23,29,38
comp29930_c0_seq1	O14512	IPI	Suppressor of cytokine signaling 7	Homo sapiens	3
comp40585_c0_seq1	P0C6U6	IEA	Replicase polyprotein 1a	Human coronavirus NL63	23,29,38
comp14845_c0_seq1	P58284	IEA	Modification methylase AbrI	Azospirillum brasilense	36,37
comp48819_c0_seq1	Q60409	IEA	Potassium voltage-gated channel subfamily E member 1	Cavia porcellus	3
comp3423_c0_seq1	P13901	IEA	Genome polyprotein	Human hepatitis A virus genotype IB (isolate MBB)	23,29,38
comp17072_c0_seq1	P25789	TAS	Proteasome subunit alpha type-4	Homo sapiens	3
comp23591_c0_seq1	Q9NVR7	IEA	TBCC domain-containing protein 1	Homo sapiens	31,37
comp22997_c0_seq1	P11679	TAS	Keratin, type II cytoskeletal 8	Mus musculus	3,15,17
comp89_c0_seq1	Q6IWZ1	IEA	Kinesin-like protein	Leishmania donovani	3,11,13,17
comp23321_c0_seq1	Q9D908	IMP	Slc25a23 protein	Mus musculus	17,19
comp48257_c0_seq1	P60840	ISS	Alpha-endosulfine	Mus musculus	3
comp42709_c0_seq1	Q9JLG1	IEA	Guanine nucleotide-binding protein Gs alpha-2 subunit	Rattus norvegicus	3,11,17
comp24185_c0_seq2	Q07913	IPI	Non-structural maintenance of chromosomes element 1	Saccharomyces cerevisiae (strain ATCC 204508 / S288c)	3
comp20269_c2_seq1	Q10568	IEA	Cleavage and polyadenylation specificity factor subunit 2	Bos taurus	36,38
comp1857_c0_seq1	O19069	IEA	Succinyl-CoA ligase [ADP/GDP-forming] subunit alpha, mitochondrial	Sus scrofa	3
comp46658_c0_seq1	P14273	IEA	Chlorophyll a-b binding protein of LHCII type I, chloroplastic	Chlamydomonas reinhardtii	3
comp51890_c0_seq1	Q1ELU5	IEA	M-zodatoxin-Lt4a	Lachesana tarabaevi	11,13,17
comp43626_c0_seq1	P26825	IEA	Chloramphenicol acetyltransferase	Clostridium perfringens	3
comp18302_c0_seq1	Q2NM16	IEA	PhaD	Unknown	3
comp24029_c0_seq2	Q8NCG7	IDA	Sn1-specific diacylglycerol lipase beta	Homo sapiens	3
comp26810_c0_seq1	B2LT62	IEA	Toll-like receptor 2	Capra ibex	3,30
comp25284_c0_seq2	O35797	IEA	Putative G-protein coupled receptor	Rattus norvegicus	3,27,29,36
comp44668_c0_seq1	Q8W1E1	IEA	AT3g14620/MIE1_12	Arabidopsis thaliana	3
comp25919_c1_seq1	Q12905	IEA	Interleukin enhancer-binding factor 2	Homo sapiens	3
comp28646_c0_seq1	Q9TTY6	IEA	Platelet-activating factor receptor	Canis familiaris	3
comp28977_c0_seq1	Q9HBL8	IEA	NmrA-like family domain-containing protein 1	Homo sapiens	3
comp41738_c0_seq1	P0C6W6	IEA	Replicase polyprotein 1ab	Bat coronavirus Rp3/2004	23,29,38
comp34801_c0_seq1	P30994	ISS	5-hydroxytryptamine receptor 2B	Rattus norvegicus	10,11
comp49390_c0_seq1	Q9ZSV2	IEA	Chlorophyll a/b binding protein	Acetabularia acetabulum	19
comp27440_c0_seq1	P70172	IEA	Ileal sodium/bile acid cotransporter	Mus musculus	17,19
comp27520_c0_seq1	Q05922	IEA	Dual specificity protein phosphatase 2	Mus musculus	17,19
comp25386_c0_seq1	P0C6F6	IEA	Replicase polyprotein 1a	Bat coronavirus 512/2005	23,29,38
comp24882_c0_seq1	Q9VZI4	IEP	CG14995, isoform A	Drosophila melanogaster	9,11
comp8175_c0_seq1	Q00686	IEA	Capsid protein	Citrus tristeza virus (isolate T36)	3
comp42203_c0_seq1	O60268	IEA	Uncharacterized protein KIAA0513	Homo sapiens	3
comp20911_c0_seq1	P27916	IEA	Apolipoprotein C-II	Cavia porcellus	23,29,38
comp14622_c0_seq1	P03314	IEA	Genome polyprotein	Yellow fever virus (strain 17D vaccine)	23,29,38
comp33074_c0_seq1	Q7XQP9	IEA	GrpE protein homolog	Oryza sativa subsp. japonica	11,17
comp16269_c0_seq1	P15331	IDA	Peripherin	Mus musculus	3,24
comp20388_c0_seq8	Q6IDE0	IEA	CG7766, isoform C	Drosophila melanogaster	3
comp23857_c0_seq1	Q99687	IEA	Homeobox protein Meis3	Homo sapiens	3,34
comp7145_c1_seq1	Q14956	IEA	Transmembrane glycoprotein NMB	Homo sapiens	3
comp24268_c0_seq1	Q24308	IEA	Sodium channel homologue	Drosophila melanogaster	9,11
comp21021_c0_seq2	Q1X882	IEA	Histone H3	Unknown	23,29,38
comp893_c0_seq1	Q922Q6	ND	Alpha/beta hydrolase domain-containing protein 14A	Mus musculus	31,37
comp14700_c1_seq1	Q8TDG4	IEA	Helicase POLQ-like	Homo sapiens	31,37
comp42382_c0_seq1	Q6L3Y3	IEA	Putative late blight resistance protein, identical	Solanum demissum	3
comp25518_c1_seq1	Q9CR16	IEA	Peptidyl-prolyl cis-trans isomerase D	Mus musculus	31,37
comp25819_c0_seq1	O95376	IDA	E3 ubiquitin-protein ligase ARIH2	Homo sapiens	3
comp14471_c0_seq2	Q9QZH8	IEA	Arylacetamide deacetylase	Rattus norvegicus	1
comp2315_c0_seq1	Q9BYX7	IEA	Putative beta-actin-like protein 3	Homo sapiens	3,17,19
comp8071_c0_seq1	O64827	IEA	Histone-lysine N-methyltransferase SUVR5	Arabidopsis thaliana	3
comp48602_c0_seq1	Q8SQ37	IEA	Mucin	Bos taurus	17,19
comp15317_c0_seq1	Q5MQL4	IEA	Lsa	Enterococcus faecalis	3,11,17
comp45430_c0_seq1	P78533	IEA	Deoxyguanosine kinase	Homo sapiens	3
comp36291_c0_seq1	P0C6Y5	IEA	Replicase polyprotein 1ab	Porcine transmissible gastroenteritis coronavirus (strain Purdue)	23,29,38
comp39859_c0_seq1	P0C6X5	IEA	Replicase polyprotein 1ab	Human coronavirus NL63	23,29,38
comp20682_c0_seq2	Q29IM8	IEA	GA19452	Drosophila pseudoobscura pseudoobscura	3,9,11
comp10106_c0_seq1	Q28086	IEA	Connectin	Bos taurus	3
comp24129_c0_seq2	Q9BXB4	IEA	Oxysterol-binding protein-related protein 11	Homo sapiens	3
comp25160_c0_seq1	O62699	IEA	Nitric oxide synthase, inducible	Canis familiaris	3
comp81_c0_seq1	P25107	IEA	Parathyroid hormone/parathyroid hormone-related peptide receptor	Didelphis virginiana	31,37
comp22685_c1_seq1	P14273	IEA	Chlorophyll a-b binding protein of LHCII type I, chloroplastic	Chlamydomonas reinhardtii	3
comp21807_c1_seq7	Q9UKV3	IEA	Apoptotic chromatin condensation inducer in the nucleus	Homo sapiens	3
comp21924_c0_seq2	Q9C001	IEA	Interleukin-2	Homo sapiens	3,11,17,34
comp2190_c0_seq1	Q9FKN9	IEA	Disease resistance protein	Arabidopsis thaliana	3
comp3565_c0_seq1	Q96286	IEA	S-adenosylmethionine decarboxylase proenzyme 1	Arabidopsis thaliana	27,28,35
comp43988_c0_seq1	Q996A0	IEA	Coat protein	Banana bunchy top virus	11,17,18,19
comp14955_c0_seq1	P09733	IMP	Tubulin alpha-1 chain	Saccharomyces cerevisiae (strain ATCC 204508 / S288c)	23,29,38
comp19482_c0_seq1	Q9V9K7	IC	Serrate RNA effector molecule homolog	Drosophila melanogaster	11,17
comp38029_c0_seq1	Q5N713	IEA	GPI transamidase component PIG-S-like	Oryza sativa subsp. japonica	3
comp43431_c0_seq1	P49663	IEA	Lysozyme C	Phasianus versicolor	34
comp16904_c0_seq1	O75487	TAS	Glypican-4	Homo sapiens	31,37
comp47803_c0_seq1	P83334	IEA	RepB	Unknown	3
comp41938_c0_seq1	O02766	IEA	7-alpha-hydroxycholest-4-en-3-one 12-alpha-hydroxylase	Oryctolagus cuniculus	3,15,17,30,34
comp36467_c0_seq1	O41804	IEA	Protein Nef	Human immunodeficiency virus type 1 group M subtype G (isolate 92NG083)	23,29,38
comp18447_c1_seq1	Q62141	IBA	Paired amphipathic helix protein Sin3b	Mus musculus	3
comp19637_c0_seq2	P17707	IEA	S-adenosylmethionine decarboxylase proenzyme	Homo sapiens	27
comp25199_c0_seq2	Q9VQH3	IEA	CG3123	Drosophila melanogaster	11,17
comp33086_c0_seq1	P49178	IEA	Guanine nucleotide-binding protein subunit beta	Zea mays	3,13,13,,17,3,,27,34
comp36089_c0_seq1	Q6L3Y3	IEA	Putative late blight resistance protein, identical	Solanum demissum	3
comp28756_c0_seq1	Q8MU99	IEA	Adaptor complex subunit medium chain 3	Unknown	3,34
comp18617_c1_seq1	Q58CR0	IEA	Heat shock transcription factor 2 binding protein	Bos taurus	3
comp20539_c0_seq1	Q3LXA4	IEA	Sonic hedgehog	Felis catus	3,34
comp35473_c0_seq1	P0C6W1	IEA	Replicase polyprotein 1ab	Bat coronavirus 133/2005	23,29,38
comp23240_c0_seq2	A1Z9X4	IMP	Hibris, isoform B	Drosophila melanogaster	24
comp13466_c0_seq1	Q9HC23	TAS	Prokineticin-2	Homo sapiens	31,37
comp3797_c0_seq1	P37277	IEA	Photosystem I reaction center subunit XI	Synechocystis sp. (strain PCC 6803 / Kazusa)	24
comp39658_c0_seq1	Q8HYC1	IEA	Type IV collagen alpha 5 chain	Canis familiaris	3
comp39987_c0_seq1	Q9UEG0	IEA	Coagulation factor XI	Homo sapiens	3
comp29473_c0_seq1	O76923	IMP	Drosophila homolog of transcription factor AP-2	Drosophila melanogaster	9,11,30
comp10697_c0_seq2	Q13051	IEA	Nuclear factor I	Homo sapiens	3
comp38780_c0_seq1	Q9LRR5	IEA	Putative disease resistance protein At3g14460	Arabidopsis thaliana	3,3,
comp30535_c0_seq1	Q9JLC4	IEA	VPS10 domain-containing receptor SorCS1	Mus musculus	3
comp40817_c0_seq1	Q17948	IEA	C13G3.3a	Caenorhabditis elegans	3
comp47374_c0_seq1	O49009	IEA	Putative pectin methylesterase	Arabidopsis thaliana	9,11
comp48284_c0_seq1	Q9HC96	ISS	Calpain-10	Homo sapiens	11,17
comp40046_c0_seq1	Q09597	IEA	R03D7.7	Caenorhabditis elegans	3
comp26963_c0_seq1	P56486	IEA	Thromboxane A2 receptor	Chlorocebus aethiops	31,37
comp41174_c0_seq1	P82736	IEA	Uncharacterized protein MJ0658	Methanocaldococcus jannaschii (strain ATCC 43067 / DSM 2661 / JAL-1 / JCM 10045 / NBRC 100440)	3,13,17
comp10667_c0_seq1	Q6QLQ5	IEA	Cathelicidin-1	Gallus gallus	3
comp40919_c0_seq1	O62702	IEA	Keratocan	Bos taurus	11,17
comp26148_c0_seq2	Q62692	IEA	Soluble IL-1 receptor type I	Rattus norvegicus	3,30,34
comp45173_c0_seq1	Q9FJR1	IEA	Peroxidase 65	Arabidopsis thaliana	3,11,17
comp25436_c0_seq1	Q9QXI2	IEA	Replication factor C subunit 2	Rattus norvegicus	17,19
comp40443_c0_seq1	P06683	IEA	Complement component C9	Mus musculus	3
comp9497_c1_seq1	Q24306	IDA	Apoptosis 1 inhibitor	Drosophila melanogaster	13,17
comp17896_c4_seq1	P16605	IEA	Non-structural protein NS-S	Maguari virus	23,29,38
comp32101_c0_seq1	P9WQ52	IEA	Putative fatty-acid--CoA ligase fadD11	Mycobacterium tuberculosis (strain CDC 1551 / Oshkosh)	43
comp19053_c0_seq1	Q61590	IEA	M.musculus p12 GAG gene homologue	Mus musculus	17,19
comp38708_c0_seq1	O94979	TAS	Protein transport protein Sec31A	Homo sapiens	36,38
comp40394_c0_seq1	Q13344	IEA	Fus-like protein	Homo sapiens	3
comp49785_c0_seq1	Q9TUQ4	IEA	C-C chemokine receptor 5	Erythrocebus patas	3
comp25147_c1_seq1	P48609	IEA	Cyclin-dependent kinase 5 homolog	Drosophila melanogaster	24
comp50679_c0_seq1	Q8HZR2	IEA	Alpha-(1,3)-fucosyltransferase 9	Bos taurus	3
comp23179_c0_seq3	P20242	IEA	39 kDa major outer membrane protein	Aggregatibacter actinomycetemcomitans	24
comp32143_c0_seq1	Q9SRH3	IEA	Putative aldose 1-epimerase, 3' partial	Arabidopsis thaliana	3,
comp50070_c0_seq1	P0C6V1	IEA	Replicase polyprotein 1a	Murine coronavirus (strain JHM)	23,29,38
comp26056_c1_seq4	Q8SX86	IPI	Protein nutcracker	Drosophila melanogaster	13,17
comp17673_c1_seq1	B6SU47	IEA	No apical meristem protein	Zea mays	3
comp39492_c0_seq1	Q91PB8	IEA	VP1	Unknown	23,29,38
comp24372_c1_seq2	Q9NSP3	IEA	cDNA FLJ35555 fis, clone SPLEN2004773, highly similar to GLUTAMINE SYNTHETASE	Homo sapiens	31,37
comp25866_c4_seq2	Q16831	IEA	Uridine phosphorylase 1	Homo sapiens	3
comp2449_c0_seq1	Q680Q9	IEA	Ribosomal protein L19e family protein	Arabidopsis thaliana	3
comp38170_c0_seq1	Q4WA23	ND	Uncharacterized protein	Neosartorya fumigata (strain ATCC MYA-4609 / Af293 / CBS 101355 / FGSC A1100)	17,19,34,36
comp11545_c0_seq1	Q9C7R9	ND	PLATZ transcription factor family protein	Arabidopsis thaliana	17,3,
comp24208_c0_seq1	O48662	IEA	PV72	Unknown	19
comp40819_c0_seq1	Q9NZQ5	IEA	NAD+-dependent 15-hydroxyprostaglandin dehydrogenase	Homo sapiens	3
comp16956_c0_seq1	O82391	IEA	Josephin-like protein	Arabidopsis thaliana	11,13,17,27,34
comp50789_c0_seq1	P28729	IEA	Envelope glycoprotein	Seoul virus (strain R22)	23,29,38
comp7054_c0_seq1	Q9FLG2	IEA	Magnesium transporter MRS2-2	Arabidopsis thaliana	3,
comp45070_c0_seq1	Q57823	IEA	CRISPR-associated endonuclease Cas1	Methanocaldococcus jannaschii (strain ATCC 43067 / DSM 2661 / JAL-1 / JCM 10045 / NBRC 100440)	17,19
comp21491_c0_seq1	P54320	IEA	Elastin	Mus musculus	3
comp17620_c0_seq1	Q9Y4Z2	IDA	Neurogenin-3	Homo sapiens	31,37
comp24631_c0_seq3	Q9HCJ1	NAS	Progressive ankylosis protein homolog	Homo sapiens	3
comp31121_c0_seq1	Q04863	IBA	Transcription factor RelB	Mus musculus	3,27
comp28552_c0_seq1	Q9CUN8	IEA	Putative uncharacterized protein	Mus musculus	31,37
comp8561_c0_seq1	P05884	IEA	Envelope glycoprotein gp160	Simian immunodeficiency virus (isolate K6W)	23,29,38
comp31909_c0_seq1	Q96KC0	IEA	cDNA FLJ14373 fis, clone HEMBA1001595, highly similar to SEPTIN 2 HOMOLOG	Homo sapiens	27
comp25150_c1_seq2	Q8K2H4	ND	Arf-GAP with coiled-coil, ANK repeat and PH domain-containing protein 1	Mus musculus	31,37
comp40816_c0_seq1	P08954	IEA	1-phosphatidylinositol phosphodiesterase	Bacillus thuringiensis	3,10,11,13,16,17,39
comp34861_c0_seq1	O81908	IEA	Pentatricopeptide repeat-containing protein At1g02060, chloroplastic	Arabidopsis thaliana	13,17,40
comp3195_c0_seq1	Q94AT1	IEA	Probable protein phosphatase 2C 76	Arabidopsis thaliana	3
comp12042_c0_seq1	Q9P108	IEA	Ubiquitous TPR motif protein UTY	Homo sapiens	31,37
comp43532_c0_seq1	Q949G4	IEA	Sugar transporter SWEET	Medicago truncatula	3
comp24350_c0_seq1	Q9XYF5	IEA	Brachyury homolog HyBra1	Hydra vulgaris	24
comp23684_c0_seq1	Q32L61	IEA	Calcium binding tyrosine-(Y)-phosphorylation regulated	Bos taurus	3
comp25089_c0_seq2	Q9JLU5	IEA	Uroporphyrinogen III synthase	Mus musculus	34
comp19094_c1_seq1	Q15142	IEA	Polycystic kidney disease-associated protein	Homo sapiens	3
comp41588_c0_seq1	Q8L837	IEA	Beta-1,3-glucanase-like protein	Arabidopsis thaliana	19
comp5338_c0_seq1	Q66475	IEA	Genome polyprotein	Unknown	23,29,38
comp9563_c0_seq1	P82625	IEA	Defensin-like protein 247	Arabidopsis thaliana	3,13,17
comp25978_c0_seq1	Q9VCX2	IEA	Locomotion defects, isoform B	Drosophila melanogaster	13,17
comp29314_c0_seq1	O65785	IEA	Cytochrome P450 71B3	Arabidopsis thaliana	3,17
comp31713_c0_seq1	P26334	IEA	Variant surface glycoprotein MITAT 1.6	Trypanosoma brucei brucei	21
comp15493_c0_seq1	O15146	IEA	Muscle, skeletal receptor tyrosine-protein kinase	Homo sapiens	3
comp22030_c1_seq1	P42769	IEA	Glutathione S-transferase PM239X14	Arabidopsis thaliana	3
comp21615_c0_seq1	Q921J0	IEA	Xpo1 protein	Mus musculus	17,19
comp17974_c0_seq3	P48556	TAS	26S proteasome non-ATPase regulatory subunit 8	Homo sapiens	9,11
comp52055_c0_seq1	Q6INP0	IEA	Small integral membrane protein 7-A	Xenopus laevis	3,17,19,34
comp48019_c0_seq1	Q9ZNZ8	IEA	ATP sulfurylase	Brassica juncea	11,17,3,
comp15865_c1_seq1	Q0Q029	IEA	Putative defense protein 1	Antheraea mylitta	3,11,17,18
comp22527_c0_seq1	O75182	IBA	Paired amphipathic helix protein Sin3b	Homo sapiens	3,11,17,30
comp8287_c0_seq1	A2QX46	ND	Similarity to hypothetical protein encoded by An14g05440 - Aspergillus niger	Aspergillus niger (strain CBS 513.88 / FGSC A1513)	17,19,34,36
comp15874_c0_seq1	Q5D7J4	IEA	Odorant receptor	Ceratitis capitata	3,17,19
comp48151_c0_seq1	P05521	IEA	Acyl transferase	Vibrio harveyi	3
comp50771_c0_seq1	Q9LTM8	IEA	Cellulase (Glycosyl hydrolase family 5) protein	Arabidopsis thaliana	3,17
comp25701_c0_seq1	A6QNS6	IEA	NID1 protein	Bos taurus	27
comp8650_c0_seq1	Q70JA1	IEA	Nucleocapsid protein	Dobrava-Belgrade virus	17,19
comp23730_c2_seq1	Q9I927	TAS	Fucolectin-5	Anguilla japonica	33,34
comp2957_c0_seq1	P80154	IEA	Defensin	Aeshna cyanea	25,26
comp49282_c0_seq1	Q14999	IMP	Cullin-7	Homo sapiens	3
comp2099_c0_seq1	C4NZP0	IEA	D-alanine--D-alanine ligase	Enterococcus faecium	9,10,11,13,17
comp13262_c0_seq1	P14599	IPI	Beta-amyloid-like protein	Drosophila melanogaster	2,3,10,11,13,17,40
comp24314_c0_seq1	Q96P26	IEA	Cytosolic 5'-nucleotidase 1B	Homo sapiens	3,17,19,27,34
comp36264_c0_seq1	O41804	IEA	Protein Nef	Human immunodeficiency virus type 1 group M subtype G (isolate 92NG083)	23,29,38
comp27363_c0_seq1	Q70JA1	IEA	Nucleocapsid protein	Dobrava-Belgrade virus	17,19
comp7309_c0_seq1	Q0VCA7	IEA	3-oxoacyl-[acyl-carrier-protein] synthase, mitochondrial	Bos taurus	3,17,19,34
comp25058_c0_seq2	Q9UHJ9	IEA	Post-GPI attachment to proteins factor 2	Homo sapiens	34
comp17945_c0_seq1	P58284	IEA	Modification methylase AbrI	Azospirillum brasilense	36,37
comp17747_c0_seq1	E9Q4S3	IEA	Ninein	Mus musculus	1
comp10357_c1_seq1	P62980	IEA	Ubiquitin-40S ribosomal protein S27a	Solanum lycopersicum	3
comp870_c0_seq1	Q6PDN4	ISO	Scavenger receptor FEEL-1b'	Mus musculus	31,37
comp10527_c0_seq1	P68980	IEA	Early E3 18.5 kDa glycoprotein	Human adenovirus B serotype 11 (strain Slobiski)	23,29,36,38
comp1873_c0_seq1	Q8IWY7	IEA	Tau-tubulin kinase 2	Homo sapiens	3
comp48798_c0_seq1	Q8CCN4	IEA	Putative uncharacterized protein	Mus musculus	3,9,11,13,17
comp6015_c0_seq1	C0KJQ5	IEA	P-glycoprotein	Venerupis philippinarum	11,17
comp45003_c0_seq1	Q6L3Z4	IEA	Putative late blight resistance protein homolog R1B-12	Solanum demissum	3
comp7146_c0_seq1	Q96BP2	IPI	Coiled-coil-helix-coiled-coil-helix domain-containing protein 1	Homo sapiens	3,27
comp21168_c0_seq1	P00529	IEA	Tyrosine-protein kinase transforming protein ros	UR2 sarcoma virus	3
comp30257_c0_seq1	P39088	IEA	Hemolytic toxin	Heteractis magnifica	1
comp13873_c0_seq1	P91933	IEA	Alcohol dehydrogenase	Drosophila mulleri	9,11
comp2745_c0_seq1	O60504	IEA	Vinexin	Homo sapiens	3
comp47134_c0_seq1	P0CJ01	IEA	Neurtoxin 10	Lychas mucronatus	3
comp30202_c0_seq1	Q9D0N8	IPI	Transmembrane protein 88	Mus musculus	31,37
comp43068_c0_seq1	Q9SY60	IEA	Exocyst complex component EXO84C	Arabidopsis thaliana	3,11,17
comp32728_c0_seq1	O75023	IEA	Leukocyte immunoglobulin-like receptor subfamily B member 5	Homo sapiens	3
comp20732_c1_seq1	Q9FE22	IEA	Transcription factor HFR1	Arabidopsis thaliana	3,11,11,,17,3,
comp51856_c0_seq1	Q7L0Y3	IMP	Mitochondrial ribonuclease P protein 1	Homo sapiens	3
comp32687_c0_seq1	Q5BN32	IEA	Purine transporter xut1	Candida albicans	3,17,19
comp13614_c0_seq1	P01591	IEP	Immunoglobulin J chain	Homo sapiens	3,27,29,36
comp48789_c0_seq1	O82346	IEA	PIN domain-containing protein	Arabidopsis thaliana	13,17
comp22693_c1_seq1	Q8CCN4	IEA	Putative uncharacterized protein	Mus musculus	3,9,11,13,17
comp34714_c0_seq1	P09700	IEA	Tegument protein US24	Human cytomegalovirus (strain AD169)	23,29,38
comp34596_c0_seq1	Q9LS42	IEA	Protein CASP	Arabidopsis thaliana	3,
comp47752_c0_seq1	P14420	IEA	Basic phospholipase A2 vipoxin B chain	Vipera ammodytes meridionalis	10,11
comp21877_c0_seq1	Q9WVF9	NAS	C-type lectin domain family 2 member I	Mus musculus	3,9,11,41,42
comp42503_c0_seq1	Q12980	IEA	Nitrogen permease regulator 3-like protein	Homo sapiens	27
comp22901_c0_seq1	Q9EQC1	IEA	3 beta-hydroxysteroid dehydrogenase type 7	Mus musculus	3
comp6848_c0_seq1	Q6QLQ5	IEA	Cathelicidin-1	Gallus gallus	3
comp25233_c0_seq1	Q3TL46	IEA	Putative uncharacterized protein	Mus musculus	3,27
comp38747_c0_seq1	Q9WVG3	IEA	V-type proton ATPase subunit a	Rattus norvegicus	3
comp13792_c0_seq1	Q9LJG6	RCA	Genomic DNA, chromosome 3, P1 clone: MAG2	Arabidopsis thaliana	11,17
comp23740_c1_seq1	P26664	IEA	Genome polyprotein	Hepatitis C virus genotype 1a (isolate 1)	23,29,38
comp38727_c0_seq1	Q8VYC9	RCA	Putative uncharacterized protein At1g16210	Arabidopsis thaliana	3
comp1946_c1_seq1	Q8BMT5	ND	Putative uncharacterized protein	Mus musculus	3
comp9927_c1_seq1	P35878	IEA	Transposase for insertion sequence element IS904	Lactococcus lactis subsp. lactis (strain IL1403)	3
comp2228_c0_seq1	O75751	IEA	Solute carrier family 22 member 3	Homo sapiens	3
comp21250_c0_seq1	O23227	RCA	Hydrolase, alpha/beta fold family protein	Arabidopsis thaliana	34
comp25791_c1_seq1	Q13237	IEA	cGMP-dependent protein kinase 2	Homo sapiens	3
comp46868_c0_seq1	P0C2D8	IEA	Butyrate kinase	Clostridium perfringens (strain 13 / Type A)	11,17
comp14331_c0_seq1	O18794	IEA	Beta-defensin 1	Macaca mulatta	3
comp32529_c0_seq1	Q98VH0	IEA	Virion infectivity factor	Human immunodeficiency virus 1	23,29,38
comp50114_c0_seq1	P07859	IEA	XylDLEGF operon transcriptional activator	Pseudomonas putida	3
comp8146_c0_seq1	Q9VKK2	ND	WD repeat-containing protein 59 homolog	Drosophila melanogaster	13,17
comp38536_c0_seq1	Q5RJQ5	IEA	Tlk2 protein	Rattus norvegicus	27,28,35
comp29464_c0_seq1	O55196	ND	Enamelin	Mus musculus	3,30
comp4404_c0_seq1	Q9Y281	IEA	Cofilin-2	Homo sapiens	3
comp2554_c0_seq1	Q996A0	IEA	Coat protein	Banana bunchy top virus	11,17,18,19
comp342_c0_seq1	O40627	IEA	Non-structural protein 1	Rotavirus A (strain Human/Japan/K8/1977 G1-P3A[9]-Ix-Rx-Cx-Mx-A1-Nx-Tx-Ex-H3)	23,29,38
comp47761_c0_seq1	E9Q5R8	ISO	T-box transcription factor TBX22	Mus musculus	27
comp37264_c0_seq1	P14273	IEA	Chlorophyll a-b binding protein of LHCII type I, chloroplastic	Chlamydomonas reinhardtii	3
comp10910_c0_seq3	Q6VY12	IEA	NADPH HC toxin reductase	Zea diploperennis	36,38
comp25919_c3_seq1	P31231	IEA	Calsequestrin-1	Pelophylax esculentus	3
comp19191_c0_seq1	Q5HZJ2	ND	Atxn7l2 protein	Mus musculus	9,10,11
comp47526_c0_seq1	P06684	IGI	Complement C5	Mus musculus	3
comp24865_c1_seq1	O43827	IEA	Angiopoietin-related protein 7	Homo sapiens	31,37
comp46119_c0_seq1	Q03JI7	IEA	CRISPR-associated endonuclease Cas1	Streptococcus thermophilus (strain ATCC BAA-491 / LMD-9)	17,19
comp28626_c0_seq1	P93735	IEP	Early light-induced protein 1, chloroplastic	Arabidopsis thaliana	11,11,,3,
comp41188_c0_seq1	A1YV67	IEA	Phenylalanine ammonia-lyase	Gerbera hybrida	9,10,11,17
comp38308_c0_seq1	A1DE14	IEA	TOR signalling pathway regulator (TapA), putative	Neosartorya fischeri (strain ATCC 1020 / DSM 3700 / FGSC A1164 / NRRL 181)	17,19,34,36
comp21306_c0_seq1	P30531	IEA	Sodium- and chloride-dependent GABA transporter 1	Homo sapiens	3
comp5295_c0_seq1	Q8BTP0	IEA	GPI mannosyltransferase 4	Mus musculus	31,37
comp49640_c0_seq1	P0DI85	IEA	L-amino-acid oxidase ACTX-8	Deinagkistrodon acutus	11,17
comp17043_c0_seq1	Q9D0K2	IEA	Succinyl-CoA:3-ketoacid coenzyme A transferase 1, mitochondrial	Mus musculus	31,37
comp10901_c1_seq1	Q9SIV3	IEA	Transcription activator GLK1	Arabidopsis thaliana	3
comp34404_c0_seq1	P05980	IEA	Prostaglandin F synthase 1	Bos taurus	3
comp33190_c0_seq1	P06025	IEA	Nucleoprotein	Rabies virus (strain Pasteur vaccins / PV)	23,29,38
comp22957_c0_seq2	F6R2G3	IMP	Mucin-4	Mus musculus	3
comp9356_c0_seq1	Q9I927	TAS	Fucolectin-5	Anguilla japonica	33,34
comp23642_c1_seq1	Q7TSX6	TAS	Amino acid transporter	Rattus norvegicus	3
comp11777_c0_seq1	Q8WTT2	IBA	Nucleolar complex protein 3 homolog	Homo sapiens	3
comp24426_c1_seq2	Q9BT17	IEA	Mitochondrial ribosome-associated GTPase 1	Homo sapiens	3
comp20991_c1_seq16	Q9UKV5	IDA	E3 ubiquitin-protein ligase AMFR	Homo sapiens	31,37
comp30463_c0_seq1	O92530	IEA	Genome polyprotein	Hepatitis C virus genotype 6d (isolate VN235)	23,29,38
comp21190_c1_seq1	C4NZP0	IEA	D-alanine--D-alanine ligase	Enterococcus faecium	9,10,11,13,17
comp34188_c0_seq1	P20242	IEA	39 kDa major outer membrane protein	Aggregatibacter actinomycetemcomitans	24
comp8332_c0_seq1	O75400	IPI	Pre-mRNA-processing factor 40 homolog A	Homo sapiens	1
comp50731_c0_seq1	Q82045	IEA	Non-structural protein 1	Rotavirus A (strain Human/United Kingdom/ST3/1975 G4-P2A[6]-I1-R1-C1-M1-A1-N1-T1-E1-H1)	23,29,38
comp28629_c0_seq1	Q8IUP3	IEA	PLA2G4F protein	Homo sapiens	3
comp1826_c0_seq1	Q9C9D1	IEA	Putative cytochrome P-450; 4810-6511	Arabidopsis thaliana	11,17
comp35989_c0_seq1	Q03629	ND	Uncharacterized protein YML079W	Saccharomyces cerevisiae (strain ATCC 204508 / S288c)	3
comp13034_c0_seq1	Q7XA42	IEA	Putative disease resistance protein RGA1	Solanum bulbocastanum	3
comp19719_c1_seq2	Q8CH77	IDA	Neuron navigator 1	Mus musculus	3
comp19073_c0_seq1	P32537	IEA	Genome polyprotein	Human enterovirus 70 (strain J670/71)	23,29,38
comp18449_c1_seq1	P45986	IEA	Inositol 4-methyltransferase	Mesembryanthemum crystallinum	3
comp13242_c0_seq1	P00523	IEA	Proto-oncogene tyrosine-protein kinase Src	Gallus gallus	3
comp23372_c0_seq4	Q9WTS9	IEA	Scr3	Mus musculus	3
comp20290_c0_seq1	F1Q8W3	IEA	Uncharacterized protein	Danio rerio	3
comp40336_c0_seq1	Q5MGQ1	IEA	Cuticle protein 4	Lonomia obliqua	3,11,17,18
comp19322_c0_seq1	P93767	IEA	ADP/ATP translocator	Solanum lycopersicum	3
Index of GO terms matching defense
1	behavioral defense response
2	cellular defense response
3	defense response
4	defense response by callose deposition
5	defense response by callose deposition in cell wall
6	defense response by cell wall thickening
7	defense response signaling pathway, resistance gene-dependent
8	defense response signaling pathway, resistance gene-independent
9	defense response to Gram-negative bacterium
10	defense response to Gram-positive bacterium
11	defense response to bacterium
12	defense response to bacterium, incompatible interaction
13	defense response to fungus
14	defense response to fungus, incompatible interaction
15	defense response to nematode
16	defense response to oomycetes
17	defense response to other organism
18	defense response to protozoan
19	defense response to virus
20	defense response, incompatible interaction
21	evasion or tolerance of host defense response
22	evasion or tolerance of host defenses
23	evasion or tolerance of host defenses by virus
24	melanization defense response
25	modulation by symbiont of host defense response
26	modulation by symbiont of host defense-related programmed cell death
27	negative regulation of defense response
28	negative regulation of defense response to bacterium
29	negative regulation of defense response to virus
30	positive regulation of defense response
31	positive regulation of defense response to virus by host
32	positive regulation of melanization defense response
33	regulation of cellular defense response
34	regulation of defense response
35	regulation of defense response to bacterium
36	regulation of defense response to virus
37	regulation of defense response to virus by host
38	regulation of defense response to virus by virus
39	regulation of melanization defense response
40	respiratory burst involved in defense response
41	response to defense-related host reactive oxygen species production
42	response to defense-related reactive oxygen species production by other organism involved in symbiotic interaction
43	response to host defenses

## Sheet: detox
10 Blastx hits with GO terms matching detox
Query ID	Uniprot ID	Evidence Code	Name	Taxon	GO terms
comp14892_c0_seq1	P48775	IEA	Tryptophan 2,3-dioxygenase	Homo sapiens	1,7
comp17964_c0_seq1	Q99499	IEA	Dynein-related protein	Homo sapiens	2,4,5,6
comp37246_c0_seq1	P38055	IEA	Inner membrane metabolite transport protein YdjE	Escherichia coli (strain K12)	2,4,5
comp3045_c0_seq1	Q5VT79	IEA	Annexin A8-like protein 2	Homo sapiens	2,7
comp25410_c0_seq1	P70708	IEA	Protein-arginine deiminase type-3	Rattus norvegicus	2,4,5
comp30235_c0_seq1	Q8X0X2	IEA	ATP-dependent RNA helicase dbp-5	Neurospora crassa (strain ATCC 24698 / 74-OR23-1A / CBS 708.71 / DSM 1257 / FGSC 987)	2,3,5
comp24560_c0_seq1	Q60739	IMP	BAG family molecular chaperone regulator 1	Mus musculus	2,3,5
comp41730_c0_seq1	Q64433	IEA	10 kDa heat shock protein, mitochondrial	Mus musculus	2,4,5
comp28310_c0_seq1	A2QB53	IEA	Catalytic activity: succinate + acceptor = fumarate + reduced acceptor	Aspergillus niger (strain CBS 513.88 / FGSC A1513)	2,3,5
comp7349_c0_seq1	P35670	IEA	Copper-transporting ATPase 2	Homo sapiens	2,3,5
Index of GO terms matching detox
1	cellular detoxification of nitrogen compound
2	detoxification
3	detoxification of cadmium ion
4	detoxification of copper ion
5	detoxification of inorganic compound
6	detoxification of mercury ion
7	detoxification of nitrogen compound

## Sheet: ecdys
45 Blastx hits with GO terms matching ecdys
Query ID	Uniprot ID	Evidence Code	Name	Taxon	GO terms
comp26957_c0_seq1	Q24207	IEA	Protein boule	Drosophila melanogaster	1,8,15,17
comp27952_c0_seq1	P13056	IEA	Nuclear receptor subfamily 2 group C member 1	Homo sapiens	,,16,17
comp16065_c0_seq1	Q01297	IEA	Catalase isozyme 1	Ricinus communis	1,17
comp4184_c0_seq1	Q01297	IEA	Catalase isozyme 1	Ricinus communis	1,17
comp32258_c0_seq1	O18405	IEA	Surfeit locus protein 4 homolog	Drosophila melanogaster	6,14
comp48476_c0_seq1	Q7YU25	IEA	RE05911p	Drosophila melanogaster	5,6,11
comp35481_c0_seq1	Q9W0T5	IEA	Transient receptor potential channel pyrexia	Drosophila melanogaster	7
comp51320_c0_seq1	P25332	IEA	Probable ribokinase	Saccharomyces cerevisiae (strain ATCC 204508 / S288c)	,,4
comp39670_c0_seq1	Q9VW48	IEA	Bifunctional ATP sulfurylase/APS kinase	Drosophila melanogaster	8,15
comp22955_c0_seq1	Q9W0T5	IEA	Transient receptor potential channel pyrexia	Drosophila melanogaster	7
comp10399_c1_seq1	Q9VQ66	NAS	Neuropeptide-like 4	Drosophila melanogaster	11,14
comp24903_c0_seq1	Q9W0T5	IEA	Transient receptor potential channel pyrexia	Drosophila melanogaster	7
comp27109_c0_seq1	Q24207	IEA	Protein boule	Drosophila melanogaster	1,8,15,17
comp15667_c0_seq1	P08113	IEA	Endoplasmin	Mus musculus	8,15
comp9980_c0_seq2	P39770	IMP	Homeotic protein spalt-major	Drosophila melanogaster	17
comp26131_c2_seq1	Q24207	IEA	Protein boule	Drosophila melanogaster	1,8,15,17
comp41553_c0_seq1	Q9VGH2	IPI	CG6959, isoform A	Drosophila melanogaster	5,6,9,11,14
comp47387_c0_seq1	Q868U5	IEA	Beta-tubulin	Unknown	,
comp5291_c0_seq1	Q01297	IEA	Catalase isozyme 1	Ricinus communis	1,17
comp28835_c0_seq1	Q04834	IEA	Nonmuscle myosin heavy chain b	Xenopus laevis	,
comp17696_c1_seq1	Q10652	IEA	Zinc finger protein	Caenorhabditis elegans	,
comp23119_c0_seq2	Q01297	IEA	Catalase isozyme 1	Ricinus communis	1,17
comp22076_c0_seq1	Q7YU25	IEA	RE05911p	Drosophila melanogaster	5,6,11
comp22469_c1_seq1	Q9W0T5	IEA	Transient receptor potential channel pyrexia	Drosophila melanogaster	7
comp16405_c0_seq1	Q9W0T5	IEA	Transient receptor potential channel pyrexia	Drosophila melanogaster	7
comp14129_c0_seq1	Q868U5	IEA	Beta-tubulin	Unknown	,
comp26369_c0_seq1	Q24371	IDA	Protein lethal(2)denticleless	Drosophila melanogaster	7
comp23210_c0_seq1	Q95079	IEA	Superoxide dismutase [Cu-Zn]	Drosophila miranda	12,14
comp38280_c0_seq1	Q01297	IEA	Catalase isozyme 1	Ricinus communis	1,17
comp30782_c0_seq1	Q01297	IEA	Catalase isozyme 1	Ricinus communis	1,17
comp15467_c0_seq1	P08157	IEA	Aldehyde dehydrogenase	Emericella nidulans (strain FGSC A4 / ATCC 38163 / CBS 112.46 / NRRL 194 / M139)	17
comp21716_c1_seq1	Q24207	IEA	Protein boule	Drosophila melanogaster	1,8,15,17
comp22491_c1_seq2	Q01297	IEA	Catalase isozyme 1	Ricinus communis	1,17
comp24015_c2_seq2	Q24207	IEA	Protein boule	Drosophila melanogaster	1,8,15,17
comp18337_c0_seq1	P84330	IEA	Lectin OAA	Planktothrix agardhii	17
comp14426_c0_seq1	Q01297	IEA	Catalase isozyme 1	Ricinus communis	1,17
comp18747_c0_seq15	O18533	IEA	Preprocathepsin C	Schistosoma japonicum	7,13
comp23346_c0_seq6	Q24207	IEA	Protein boule	Drosophila melanogaster	1,8,15,17
comp3693_c0_seq1	P17672	IEA	Ecdysone-induced protein 75B, isoform A	Drosophila melanogaster	,,16,17
comp22164_c1_seq1	Q01297	IEA	Catalase isozyme 1	Ricinus communis	1,17
comp11099_c0_seq1	Q24207	IEA	Protein boule	Drosophila melanogaster	1,8,15,17
comp23691_c1_seq1	Q8SXT6	IEP	RE25260p	Drosophila melanogaster	17
comp40997_c0_seq1	Q01297	IEA	Catalase isozyme 1	Ricinus communis	1,17
comp22468_c0_seq1	Q9NGY0	IEA	Galectin	Brugia malayi	5,6,10,11,14
comp39690_c0_seq1	Q24207	IEA	Protein boule	Drosophila melanogaster	1,8,15,17
Index of GO terms matching ecdys
1	cellular response to ecdysone
2	ecdysis, chitin-based cuticle
3	ecdysis, collagen and cuticulin-based cuticle
4	ecdysis-triggering hormone activity
5	ecdysone biosynthetic process
6	ecdysone metabolic process
7	ecdysone receptor-mediated signaling pathway
8	ecdysone-mediated induction of salivary gland cell autophagic cell death
9	ecdysteroid 2-hydroxylase activity
10	ecdysteroid 22-hydroxylase activity
11	ecdysteroid biosynthetic process
12	ecdysteroid catabolic process
13	ecdysteroid hormone receptor activity
14	ecdysteroid metabolic process
15	induction of programmed cell death by ecdysone
16	regulation of ecdysteroid metabolic process
17	response to ecdysone
comp26176_c0_seq1	Q9NZJ5	IEA	Eukaryotic translation initiation factor 2-alpha kinase 3	Homo sapiens	4
comp24990_c0_seq1	Q92771	IEA	Putative ATP-dependent RNA helicase DDX12	Homo sapiens	4
comp48789_c0_seq1	O82346	IEA	PIN domain-containing protein	Arabidopsis thaliana	2
comp38747_c0_seq1	Q9WVG3	IEA	V-type proton ATPase subunit a	Rattus norvegicus	3,8
comp6111_c0_seq1	O35386	IEA	Phytanoyl-CoA dioxygenase, peroxisomal	Mus musculus	4
comp9927_c1_seq1	P35878	IEA	Transposase for insertion sequence element IS904	Lactococcus lactis subsp. lactis (strain IL1403)	5
comp37929_c0_seq1	A8G9L0	IEA	Na(+)/H(+) antiporter NhaA	Serratia proteamaculans (strain 568)	4
comp10127_c0_seq1	Q8CXD4	IEA	DNA repair protein RecO	Oceanobacillus iheyensis (strain DSM 14371 / JCM 11309 / KCTC 3954 / HTE831)	4
comp33932_c0_seq1	P25304	IDA	Agrin	Rattus norvegicus	4
comp20715_c0_seq1	Q96EY4	IPI	Translation machinery-associated protein 16	Homo sapiens	4
comp16344_c0_seq2	P42731	IEA	Polyadenylate-binding protein 2	Arabidopsis thaliana	2
comp46717_c0_seq1	B1WVR6	IEA	Photosystem II reaction center protein J	Cyanothece sp. (strain ATCC 51142)	4
comp4529_c0_seq1	Q38814	RCA	Thiamine thiazole synthase, chloroplastic	Arabidopsis thaliana	4
comp44593_c0_seq1	F6ZDS5	IEA	Uncharacterized protein	Ornithorhynchus anatinus	4,6
comp17037_c0_seq1	Q7TQ22	IEA	Chromodomain Y-like protein 2	Mus musculus	4
comp47099_c0_seq1	B0TYF5	IEA	NH(3)-dependent NAD(+) synthetase	Francisella philomiragia subsp. philomiragia (strain ATCC 25017)	4
comp18808_c0_seq1	Q6MG51	IEA	Uncharacterized protein C6orf47 homolog	Rattus norvegicus	4
Index of GO terms matching heat
1	cellular heat acclimation
2	heat acclimation
3	heat generation
4	heat shock protein binding
5	heat shock-mediated polytene chromosome puffing
6	mRNA export from nucleus in response to heat stress
7	negative regulation of heat generation
8	positive regulation of heat generation
9	positive regulation of transcription from RNA polymerase II promoter in response to heat stress
10	regulation of heat generation
11	regulation of mRNA export from nucleus in response to heat stress

## Sheet: heat
83 Blastx hits with GO terms matching heat
Query ID	Uniprot ID	Evidence Code	Name	Taxon	GO terms
comp42912_c0_seq1	P49687	IMP	Nucleoporin NUP145	Saccharomyces cerevisiae (strain ATCC 204508 / S288c)	6
comp41956_c0_seq1	P25303	IEA	DnaJ-related protein SCJ1	Saccharomyces cerevisiae (strain ATCC 204508 / S288c)	9
comp35915_c0_seq1	P35192	IMP	Metal-binding activator 1	Saccharomyces cerevisiae (strain ATCC 204508 / S288c)	4
comp10020_c0_seq1	Q9TST6	IEA	Beta-1 adrenergic receptor	Felis catus	3
comp1690_c0_seq1	B9KFK7	IEA	Two-component response regulator	Campylobacter lari (strain RM2100 / D67 / ATCC BAA-1060)	4
comp49456_c0_seq1	Q8S8P6	ND	Pentatricopeptide repeat-containing protein At2g32630	Arabidopsis thaliana	1,2
comp49236_c0_seq1	Q9NZJ5	IEA	Eukaryotic translation initiation factor 2-alpha kinase 3	Homo sapiens	4
comp43376_c0_seq1	P31386	IGI	Protein ATS1	Saccharomyces cerevisiae (strain ATCC 204508 / S288c)	9
comp65_c0_seq1	O35386	IEA	Phytanoyl-CoA dioxygenase, peroxisomal	Mus musculus	4
comp22916_c0_seq2	Q9UNN8	TAS	Endothelial protein C receptor	Homo sapiens	4
comp45911_c0_seq1	Q49763	IEA	B1937_F2_57	Mycobacterium leprae	4
comp48912_c0_seq1	P20596	IEA	Alpha-amylase inhibitor Paim-2	Streptomyces olivaceoviridis	4
comp5220_c0_seq1	P39706	IMP	COMPASS component SWD1	Saccharomyces cerevisiae (strain ATCC 204508 / S288c)	6
comp18392_c0_seq1	Q99745	IEA	Metalloelastase	Homo sapiens	4
comp13844_c0_seq1	Q5XEP8	RCA	At5g10650	Arabidopsis thaliana	4
comp21679_c1_seq1	P12271	TAS	Retinaldehyde-binding protein 1	Homo sapiens	4,6
comp48349_c0_seq1	P06495	IEA	Calerythrin	Saccharopolyspora erythraea	4
comp21596_c0_seq1	P50132	IEA	G-protein coupled receptor 4	Sus scrofa	3
comp5866_c0_seq1	Q01206	IEA	Genome polyprotein 1	Barley yellow mosaic virus (strain Japanese II-1)	4
comp51096_c0_seq1	P33750	IMP	Protein SOF1	Saccharomyces cerevisiae (strain ATCC 204508 / S288c)	9
comp51756_c0_seq1	P35355	IEA	Prostaglandin G/H synthase 2	Rattus norvegicus	8
comp24469_c1_seq1	Q9Z2V6	IEA	Histone deacetylase 5	Mus musculus	4
comp25210_c0_seq1	Q99616	TAS	C-C motif chemokine 13	Homo sapiens	4
comp155_c0_seq1	Q9SR98	IEA	Putative uncharacterized protein T16O11.3	Arabidopsis thaliana	2
comp23548_c1_seq4	Q24332	IEA	Lethal(2)neighbour of Tid protein	Drosophila virilis	4
comp21408_c0_seq1	P49323	IEA	Non-heme chloroperoxidase	Streptomyces lividans	4
comp24302_c0_seq2	Q9Z1Z2	IDA	Serine-threonine kinase receptor-associated protein	Mus musculus	4
comp5110_c0_seq1	Q43469	IEA	Delta(8)-fatty-acid desaturase	Helianthus annuus	4
comp17678_c0_seq1	Q63371	IEA	P2Y purinoceptor 6	Rattus norvegicus	4
comp28007_c0_seq1	Q75VW5	IEA	Putative long-chain-fatty-acid CoA ligase	Hydrogenobacter thermophilus	4
comp11584_c0_seq1	Q7X7C0	IEA	OSJNBa0064M23.7 protein	Oryza sativa subsp. japonica	2
comp25190_c0_seq1	Q9WTM2	IEA	Probable ATP-dependent RNA helicase DDX6	Cavia porcellus	4
comp44877_c0_seq1	Q6NMA9	ND	At5g45170	Arabidopsis thaliana	2
comp25763_c0_seq2	Q9NZJ5	IEA	Eukaryotic translation initiation factor 2-alpha kinase 3	Homo sapiens	4
comp13255_c0_seq1	O60885	IMP	Bromodomain-containing protein 4	Homo sapiens	4
comp31481_c0_seq1	P15706	IEA	Leishmanolysin	Leishmania chagasi	4
comp4974_c0_seq1	P34980	IMP	Prostaglandin E2 receptor EP3 subtype	Rattus norvegicus	3
comp49037_c0_seq1	P12271	TAS	Retinaldehyde-binding protein 1	Homo sapiens	4,6
comp19899_c0_seq1	B1Y788	IEA	Response regulator receiver protein	Leptothrix cholodnii (strain ATCC 51168 / LMG 8142 / SP-6)	4
comp40436_c0_seq1	P25963	IEA	NF-kappa-B inhibitor alpha	Homo sapiens	3
comp45370_c0_seq1	P39103	ND	Cytochrome c oxidase assembly protein COX14	Saccharomyces cerevisiae (strain ATCC 204508 / S288c)	4
comp10984_c0_seq2	A6QQ74	IEA	Probable proline dehydrogenase 2	Bos taurus	4
comp25763_c1_seq1	Q9NZJ5	IEA	Eukaryotic translation initiation factor 2-alpha kinase 3	Homo sapiens	4
comp25190_c1_seq1	Q9I8U0	IEA	Cytochrome c oxidase subunit 4 isoform 1, mitochondrial	Thunnus obesus	4
comp22579_c1_seq1	Q9D7N2	ND	Keratin-associated protein 26-1	Mus musculus	6
comp32881_c0_seq1	P53941	IPI	U3 small nucleolar ribonucleoprotein protein IMP4	Saccharomyces cerevisiae (strain ATCC 204508 / S288c)	4
comp49712_c0_seq1	C4Z1J4	IEA	Chaperone protein DnaK	Eubacterium eligens (strain ATCC 27750 / VPI C15-48)	4
comp4383_c1_seq1	P46529	IEA	Cyclin-dependent kinase inhibitor 1B	Neovison vison	4
comp7062_c1_seq1	P21622	IEA	Acetolactate synthase isozyme 3 small subunit	Salmonella typhimurium (strain LT2 / SGSC1412 / ATCC 700720)	3
comp9425_c0_seq1	C8V216	IEA	TPA: Aspergillus nidulans FGSC A4 chromosome I	Emericella nidulans (strain FGSC A4 / ATCC 38163 / CBS 112.46 / NRRL 194 / M139)	4
comp8546_c0_seq1	Q924K6	IEA	Interleukin-12 p35 subunit	Meriones unguiculatus	4
comp20736_c0_seq1	Q00063	IEA	Threonine synthase	Ashbya gossypii (strain ATCC 10895 / CBS 109.51 / FGSC 9923 / NRRL Y-1056)	4
comp18699_c0_seq3	Q7TPR1	IGI	Inositol polyphosphate 5-phosphatase OCRL-1	Mus musculus	7,10
comp5234_c0_seq1	Q66HD6	IEA	Leucine-rich repeat-containing protein 18	Rattus norvegicus	4
comp43246_c0_seq1	P20596	IEA	Alpha-amylase inhibitor Paim-2	Streptomyces olivaceoviridis	4
comp15673_c0_seq1	Q5ZHY6	IEA	Uncharacterized protein	Gallus gallus	4
comp6927_c0_seq1	A8G9L0	IEA	Na(+)/H(+) antiporter NhaA	Serratia proteamaculans (strain 568)	4
comp35764_c0_seq1	Q568T5	IMP	Chondrolectin	Danio rerio	4
comp23548_c0_seq1	Q99M88	IEA	Caspase	Rattus norvegicus	4
comp42270_c0_seq1	P35192	IMP	Metal-binding activator 1	Saccharomyces cerevisiae (strain ATCC 204508 / S288c)	4
comp22785_c0_seq1	Q9CR20	ND	Immediate early response 3-interacting protein 1	Mus musculus	4
comp20733_c0_seq1	Q9BLJ7	IEA	Glycerol-3-phosphate dehydrogenase [NAD(+)]	Drosophila ficusphila	4
comp25989_c0_seq1	P40068	IDA	Transcriptional activator FLO8	Saccharomyces cerevisiae (strain ATCC 204508 / S288c)	11
comp20794_c1_seq1	Q60715	IEA	Prolyl 4-hydroxylase subunit alpha-1	Mus musculus	8,10
comp50182_c0_seq1	Q99745	IEA	Metalloelastase	Homo sapiens	4
comp2449_c0_seq1	Q680Q9	IEA	Ribosomal protein L19e family protein	Arabidopsis thaliana	2
comp26176_c0_seq1	Q9NZJ5	IEA	Eukaryotic translation initiation factor 2-alpha kinase 3	Homo sapiens	4
comp24990_c0_seq1	Q92771	IEA	Putative ATP-dependent RNA helicase DDX12	Homo sapiens	4
comp48789_c0_seq1	O82346	IEA	PIN domain-containing protein	Arabidopsis thaliana	2
comp38747_c0_seq1	Q9WVG3	IEA	V-type proton ATPase subunit a	Rattus norvegicus	3,8
comp6111_c0_seq1	O35386	IEA	Phytanoyl-CoA dioxygenase, peroxisomal	Mus musculus	4
comp9927_c1_seq1	P35878	IEA	Transposase for insertion sequence element IS904	Lactococcus lactis subsp. lactis (strain IL1403)	5
comp37929_c0_seq1	A8G9L0	IEA	Na(+)/H(+) antiporter NhaA	Serratia proteamaculans (strain 568)	4
comp10127_c0_seq1	Q8CXD4	IEA	DNA repair protein RecO	Oceanobacillus iheyensis (strain DSM 14371 / JCM 11309 / KCTC 3954 / HTE831)	4
comp33932_c0_seq1	P25304	IDA	Agrin	Rattus norvegicus	4
comp20715_c0_seq1	Q96EY4	IPI	Translation machinery-associated protein 16	Homo sapiens	4
comp16344_c0_seq2	P42731	IEA	Polyadenylate-binding protein 2	Arabidopsis thaliana	2
comp46717_c0_seq1	B1WVR6	IEA	Photosystem II reaction center protein J	Cyanothece sp. (strain ATCC 51142)	4
comp4529_c0_seq1	Q38814	RCA	Thiamine thiazole synthase, chloroplastic	Arabidopsis thaliana	4
comp44593_c0_seq1	F6ZDS5	IEA	Uncharacterized protein	Ornithorhynchus anatinus	4,6
comp17037_c0_seq1	Q7TQ22	IEA	Chromodomain Y-like protein 2	Mus musculus	4
comp47099_c0_seq1	B0TYF5	IEA	NH(3)-dependent NAD(+) synthetase	Francisella philomiragia subsp. philomiragia (strain ATCC 25017)	4
comp18808_c0_seq1	Q6MG51	IEA	Uncharacterized protein C6orf47 homolog	Rattus norvegicus	4
Index of GO terms matching heat
1	cellular heat acclimation
2	heat acclimation
3	heat generation
4	heat shock protein binding
5	heat shock-mediated polytene chromosome puffing
6	mRNA export from nucleus in response to heat stress
7	negative regulation of heat generation
8	positive regulation of heat generation
9	positive regulation of transcription from RNA polymerase II promoter in response to heat stress
10	regulation of heat generation
11	regulation of mRNA export from nucleus in response to heat stress

## Sheet: hypoxia
145 Blastx hits with GO terms matching hypoxia
Query ID	Uniprot ID	Evidence Code	Name	Taxon	GO terms
comp18454_c0_seq1	P42894	IEA	Enolase	Neocallimastix frontalis	10
comp7140_c0_seq1	P21360	IEA	Malate synthase, glyoxysomal	Pichia angusta	10
comp16668_c0_seq1	Q923E8	ISO	Phosducin-like	Mus musculus	1,10
comp42777_c0_seq1	Q9JHI9	IMP	Solute carrier family 40 member 1	Mus musculus	10
comp18195_c1_seq2	Q9W541	ISS	eIF2B-epsilon, isoform A	Drosophila melanogaster	1,10
comp41621_c0_seq1	Q9VL33	ND	CG13137	Drosophila melanogaster	10
comp25494_c0_seq1	Q3T0R9	IEA	Uncharacterized protein	Bos taurus	1,10
comp6495_c1_seq1	Q62392	IPI	Pleckstrin homology-like domain family A member 1	Mus musculus	10
comp45404_c0_seq1	P02517	IDA	Heat shock protein 26	Drosophila melanogaster	10
comp19331_c0_seq1	Q11028	IEA	Transcriptional regulator	Mycobacterium tuberculosis (strain ATCC 25618 / H37Rv)	1,10
comp42855_c0_seq1	P35501	IEA	Esterase E4	Myzus persicae	10
comp46443_c0_seq1	P29453	IMP	60S ribosomal protein L8-B	Saccharomyces cerevisiae (strain ATCC 204508 / S288c)	10
comp22660_c0_seq2	Q3ZC32	IEA	Uncharacterized protein	Bos taurus	10
comp23180_c1_seq3	Q8IVP9	IEA	Zinc finger protein 547	Homo sapiens	10
comp5361_c0_seq1	Q9VAI2	IEA	Kuzbanian-like, isoform B	Drosophila melanogaster	10
comp23662_c0_seq2	O15946	IEA	Lebocin-4	Bombyx mori	1,10
comp7878_c0_seq1	P97527	IEA	Contactin-5	Rattus norvegicus	10
comp4953_c1_seq1	E9PZQ1	IEA	Protein Ddx60	Mus musculus	10
comp23895_c0_seq1	Q91882	IEA	Receptor protein serine/threonine kinase	Xenopus laevis	6,9
comp41636_c0_seq1	P02493	IEA	Alpha-crystallin A chain	Oryctolagus cuniculus	10
comp34852_c0_seq1	P20674	IEA	Cytochrome c oxidase subunit 5A, mitochondrial	Homo sapiens	1,10
comp43224_c0_seq1	Q8INF1	IGI	Myofilin, isoform E	Drosophila melanogaster	10
comp29188_c0_seq1	P07997	IEA	5-aminolevulinate synthase, nonspecific, mitochondrial	Gallus gallus	10
comp17057_c0_seq3	P35970	IEA	DNA ligase	African swine fever virus (strain Badajoz 1971 Vero-adapted)	10
comp7121_c0_seq2	Q9VL33	ND	CG13137	Drosophila melanogaster	10
comp17653_c0_seq3	O08776	IEA	NADH dehydrogenase [ubiquinone] 1 alpha subcomplex assembly factor 3	Rattus norvegicus	10
comp39460_c0_seq1	P35501	IEA	Esterase E4	Myzus persicae	10
comp36135_c0_seq1	Q9VEU9	IEA	FI21838p1	Drosophila melanogaster	10
comp2239_c0_seq1	Q9Z0J5	TAS	Thioredoxin reductase 2, mitochondrial	Rattus norvegicus	10
comp13945_c0_seq1	P84026	IEA	Thrombin inhibitor subunit 1	Bothrops jararaca	10
comp24588_c0_seq1	P49816	IEA	Tuberin	Rattus norvegicus	10
comp42672_c0_seq1	P35501	IEA	Esterase E4	Myzus persicae	10
comp24779_c0_seq2	Q99809	ND	Putative uncharacterized protein	Homo sapiens	1,10
comp17344_c0_seq1	Q9D7Z7	ND	Ly6/PLAUR domain-containing protein 5	Mus musculus	1,10
comp49580_c0_seq1	P48443	IEA	Retinoic acid receptor RXR-gamma	Homo sapiens	1,10
comp7213_c0_seq1	Q9Y4K1	ND	Absent in melanoma 1 protein	Homo sapiens	10
comp25331_c0_seq1	Q9VAI2	IEA	Kuzbanian-like, isoform B	Drosophila melanogaster	10
comp43868_c0_seq1	P22935	IEA	Cellular retinoic acid-binding protein 2	Mus musculus	10
comp22628_c0_seq3	P42233	IEA	5-dehydro-4-deoxyglucarate dehydratase	Pseudomonas putida	10
comp51756_c0_seq1	P35355	IEA	Prostaglandin G/H synthase 2	Rattus norvegicus	1,10
comp28427_c0_seq1	P29677	IEA	Mitochondrial-processing peptidase subunit alpha	Solanum tuberosum	10
comp12111_c0_seq1	O88396	IEA	GrpE protein homolog 2, mitochondrial	Mus musculus	10
comp26159_c0_seq1	P47821	IEA	RNA polymerase II holoenzyme cyclin-like subunit	Saccharomyces cerevisiae (strain ATCC 204508 / S288c)	10
comp42876_c0_seq1	P46534	IEA	Orotate phosphoribosyltransferase	Bacillus caldolyticus	6,9
comp35254_c0_seq1	Q05590	IEA	Probable cobalt-factor III C(17)-methyltransferase	Salmonella typhimurium (strain LT2 / SGSC1412 / ATCC 700720)	10
comp28351_c0_seq1	P18075	TAS	Bone morphogenetic protein 7	Homo sapiens	10
comp37052_c0_seq1	Q12152	IEA	Putative serine/threonine-protein kinase YPL150W	Saccharomyces cerevisiae (strain ATCC 204508 / S288c)	1,10
comp10439_c0_seq1	Q9U4N2	IEA	COPII subunit Sec23	Toxoplasma gondii	1,10
comp50660_c0_seq1	O54736	IEA	Gamma-aminobutyric acid A recptor, subunit alpha 6	Mus musculus	10
comp20242_c1_seq1	P05066	IEA	Deoxyribodipyrimidine photo-lyase, mitochondrial	Saccharomyces cerevisiae (strain ATCC 204508 / S288c)	10
comp25429_c1_seq1	P55787	IEA	Collagen alpha-4(IV) chain	Oryctolagus cuniculus	1,10
comp22114_c1_seq2	P51662	IEA	Annexin A1	Oryctolagus cuniculus	10
comp19264_c0_seq1	Q9D1L3	ND	Putative uncharacterized protein	Mus musculus	7
comp14052_c0_seq1	P49764	IEA	Placenta growth factor	Mus musculus	10
comp18821_c0_seq2	P35953	IEA	Very low-density lipoprotein receptor	Oryctolagus cuniculus	10
comp18801_c0_seq1	Q9BXM9	ND	FSD1-like protein	Homo sapiens	1,2,3,8,10
comp36279_c0_seq1	P33418	IEA	Exportin-T	Saccharomyces cerevisiae (strain ATCC 204508 / S288c)	1,10
comp48909_c0_seq1	Q9WVH7	ND	Pregnancy-specific glycoprotein 28	Mus musculus	1,10
comp52068_c0_seq1	E1C3U8	IEA	Uncharacterized protein	Gallus gallus	10
comp31084_c0_seq1	P30629	IDA	Uncharacterized protein ZK637.2	Caenorhabditis elegans	10
comp16539_c0_seq1	P97527	IEA	Contactin-5	Rattus norvegicus	10
comp10364_c0_seq1	P10736	IEA	Venom allergen 5.01	Dolichovespula maculata	10
comp32370_c0_seq1	P35501	IEA	Esterase E4	Myzus persicae	10
comp15609_c0_seq1	Q9H6R0	IEA	Putative ATP-dependent RNA helicase DHX33	Homo sapiens	10
comp31776_c0_seq1	P04764	IEA	Alpha-enolase	Rattus norvegicus	10
comp39588_c0_seq1	Q62392	IPI	Pleckstrin homology-like domain family A member 1	Mus musculus	10
comp37884_c0_seq1	Q811A7	IEA	Lysosomal ATPase	Rattus norvegicus	10
comp34453_c0_seq1	Q9VEU6	IEA	Soluble guanylate cyclase 89Da	Drosophila melanogaster	10
comp24305_c0_seq1	Q59HM2	IEA	DNA gyrase B subunit	Unknown	10
comp47066_c0_seq1	O09158	IEA	Cytochrome P450 3A25	Mus musculus	1,10
comp26421_c0_seq1	P42346	IEA	Serine/threonine-protein kinase mTOR	Rattus norvegicus	1,10
comp8538_c0_seq1	Q9JHI9	IMP	Solute carrier family 40 member 1	Mus musculus	10
comp33900_c0_seq1	Q9D7Z7	ND	Ly6/PLAUR domain-containing protein 5	Mus musculus	1,10
comp22653_c0_seq2	Q95M19	IEA	Kit ligand	Capra hircus	10
comp38543_c0_seq1	Q6ZVD8	IEA	PH domain leucine-rich repeat-containing protein phosphatase 2	Homo sapiens	9
comp35288_c0_seq1	P35501	IEA	Esterase E4	Myzus persicae	10
comp51420_c0_seq1	P06215	IEA	Endochitinase	Phaseolus vulgaris	10
comp46173_c0_seq1	Q9VL33	ND	CG13137	Drosophila melanogaster	10
comp24180_c0_seq3	P56559	IEA	ADP-ribosylation factor-like protein 4C	Homo sapiens	2,7
comp16713_c0_seq3	Q812E1	ISO	Connectin/titin N2A-PEVK	Mus musculus	1,10
comp22287_c0_seq1	P29995	IEA	Inositol 1,4,5-trisphosphate receptor type 2	Rattus norvegicus	1,10
comp43945_c0_seq1	P21360	IEA	Malate synthase, glyoxysomal	Pichia angusta	10
comp37764_c0_seq1	Q59HM2	IEA	DNA gyrase B subunit	Unknown	10
comp6590_c0_seq1	P16055	IEA	15 kDa lipoprotein	Treponema pallidum (strain Nichols)	1,10
comp31420_c0_seq1	P35501	IEA	Esterase E4	Myzus persicae	10
comp34777_c0_seq1	P31654	IEA	Deoxyuridylate hydroxymethyltransferase	Bacillus phage SP01	10
comp33157_c0_seq1	P35501	IEA	Esterase E4	Myzus persicae	10
comp4383_c1_seq1	P46529	IEA	Cyclin-dependent kinase inhibitor 1B	Neovison vison	10
comp35158_c0_seq1	Q09473	IEA	Putative ER lumen protein-retaining receptor C28H8.4	Caenorhabditis elegans	1,9,10
comp18949_c0_seq2	O43044	IBA	Nucleoporin nup120	Schizosaccharomyces pombe (strain 972 / ATCC 24843)	1,10
comp34930_c0_seq1	P97483	ISO	Integrin beta	Mus musculus	1,10
comp20361_c0_seq1	Q01706	IEA	Guanine nucleotide binding protein alpha subunit	Unknown	6,9
comp30232_c0_seq1	P35501	IEA	Esterase E4	Myzus persicae	10
comp9464_c0_seq2	P00750	IEA	Tissue-type plasminogen activator	Homo sapiens	10
comp33710_c0_seq1	Q92737	IEA	Ras-like protein family member 10A	Homo sapiens	10
comp593_c0_seq1	Q9VEU9	IEA	FI21838p1	Drosophila melanogaster	10
comp24189_c0_seq1	Q9JLS0	IEA	Hypoxia-inducible lipid droplet-associated protein	Mus musculus	1,10
comp15139_c0_seq1	O54699	IEA	Equilibrative nucleoside transporter 2	Rattus norvegicus	1,10
comp24026_c0_seq2	P22771	IEA	Glycine receptor subunit alpha-2	Rattus norvegicus	10
comp30427_c0_seq1	P02489	IEA	Alpha-crystallin A chain	Homo sapiens	10
comp4219_c0_seq1	O08530	IEA	Sphingosine 1-phosphate receptor 1	Mus musculus	10
comp25807_c0_seq1	Q60597	IEA	2-oxoglutarate dehydrogenase, mitochondrial	Mus musculus	10
comp5164_c0_seq1	Q9VAI2	IEA	Kuzbanian-like, isoform B	Drosophila melanogaster	10
comp49854_c0_seq1	O70176	IEA	Pituitary adenylate cyclase-activating polypeptide	Mus musculus	10
comp18620_c0_seq1	O54699	IEA	Equilibrative nucleoside transporter 2	Rattus norvegicus	1,10
comp51552_c0_seq1	Q8BRF9	IEA	Putative uncharacterized protein	Mus musculus	10
comp25287_c2_seq3	P59723	IEA	Hypoxia-inducible factor 1-alpha inhibitor	Danio rerio	10
comp2778_c0_seq1	Q62392	IPI	Pleckstrin homology-like domain family A member 1	Mus musculus	10
comp11372_c0_seq1	Q90YJ3	IBA	Anti-dorsalizing morphogenetic protein	Danio rerio	10
comp47962_c0_seq1	Q9VEU6	IEA	Soluble guanylate cyclase 89Da	Drosophila melanogaster	10
comp26520_c0_seq1	Q9FFT6	IEA	Translation initiation factor-like protein	Arabidopsis thaliana	10
comp16228_c0_seq1	Q62992	IEA	Fibroblast growth factor receptor 1-like protein	Rattus norvegicus	10
comp34921_c0_seq1	Q9STQ0	ND	Putative F-box/FBD/LRR-repeat protein At4g26350	Arabidopsis thaliana	10
comp35040_c0_seq1	P35501	IEA	Esterase E4	Myzus persicae	10
comp51325_c0_seq1	Q9M9R3	ND	Ankyrin repeats-containing protein	Arabidopsis thaliana	1,10
comp3888_c0_seq2	Q7ZVK4	IEA	Vacuolar protein-sorting-associated protein 36	Danio rerio	1,4,5,9,10
comp25513_c3_seq1	Q9H2X8	IEA	Interferon alpha-inducible protein 27-like protein 2	Homo sapiens	1,10
comp24077_c0_seq4	P97527	IEA	Contactin-5	Rattus norvegicus	10
comp48573_c0_seq1	Q8INF1	IGI	Myofilin, isoform E	Drosophila melanogaster	10
comp10247_c0_seq1	Q6RW14	IEA	Aristaless-related ALX3	Rattus norvegicus	10
comp16193_c0_seq1	P35953	IEA	Very low-density lipoprotein receptor	Oryctolagus cuniculus	10
comp38752_c0_seq1	Q9FUY4	IEA	Protein kinase AKINbetagamma-2	Zea mays	10
comp11694_c0_seq1	Q24279	IGI	Cno	Drosophila melanogaster	10
comp12667_c0_seq1	F4JLL3	ND	Uncharacterized protein	Arabidopsis thaliana	10
comp38237_c0_seq1	Q9S7D2	RCA	Putative ribulose-1,5-bisphosphate carboxylase/oxygenase small subunit N-methyltransferase I	Arabidopsis thaliana	10
comp13880_c1_seq1	B4F6N7	IEA	Mitogen-activated protein kinase kinase kinase kinase	Xenopus tropicalis	10
comp39887_c0_seq1	Q9W0G4	IEA	GH16723p	Drosophila melanogaster	1,10
comp10357_c1_seq1	P62980	IEA	Ubiquitin-40S ribosomal protein S27a	Solanum lycopersicum	1,9,10
comp44103_c0_seq1	P29996	IEA	Large delta antigen	Hepatitis delta virus genotype I (isolate D380)	1,10
comp18692_c0_seq2	Q9VL33	ND	CG13137	Drosophila melanogaster	10
comp6495_c0_seq1	Q13316	IEA	Dentin matrix acidic phosphoprotein 1	Homo sapiens	10
comp17130_c1_seq1	P10759	IEA	AMP deaminase 1	Rattus norvegicus	10
comp17927_c0_seq4	P97616	IEA	Double-stranded RNA-specific editase B2	Rattus norvegicus	10
comp21250_c0_seq1	O23227	RCA	Hydrolase, alpha/beta fold family protein	Arabidopsis thaliana	10
comp38536_c0_seq1	Q5RJQ5	IEA	Tlk2 protein	Rattus norvegicus	1,4,5,9,10
comp48806_c0_seq1	Q9JHS2	IBA	Hypoxia-inducible factor 3-alpha	Rattus norvegicus	1,10
comp29464_c0_seq1	O55196	ND	Enamelin	Mus musculus	10
comp38445_c0_seq1	P56559	IEA	ADP-ribosylation factor-like protein 4C	Homo sapiens	2,7
comp45973_c0_seq1	Q9Y7R6	IDA	Protein big1	Schizosaccharomyces pombe (strain 972 / ATCC 24843)	1,10
comp33355_c0_seq1	P19638	IEA	Undecaprenol kinase	Bacillus subtilis (strain 168)	10
comp24510_c0_seq1	Q6J1Z0	IEA	Glycoprotein 41	Spodoptera litura multicapsid nucleopolyhedrovirus	7
comp45097_c0_seq1	Q05590	IEA	Probable cobalt-factor III C(17)-methyltransferase	Salmonella typhimurium (strain LT2 / SGSC1412 / ATCC 700720)	10
comp19809_c0_seq1	O88396	IEA	GrpE protein homolog 2, mitochondrial	Mus musculus	10
comp1138_c0_seq1	A8K7J3	IEA	cDNA FLJ75535, highly similar to Homo sapiens early endosome antigen 1, 162kD (EEA1), mRNA	Homo sapiens	1,10
comp34542_c0_seq1	P35501	IEA	Esterase E4	Myzus persicae	10
Index of GO terms matching hypoxia
1	cellular response to hypoxia
2	negative regulation of cellular response to hypoxia
3	negative regulation of hypoxia-induced intrinsic apoptotic signaling pathway
4	negative regulation of transcription from RNA polymerase II promoter in response to hypoxia
5	positive regulation of proteasomal ubiquitin-dependent protein catabolic process involved in cellular response to hypoxia
6	positive regulation of transcription from RNA polymerase II promoter in response to hypoxia
7	regulation of cellular response to hypoxia
8	regulation of hypoxia-induced intrinsic apoptotic signaling pathway
9	regulation of transcription from RNA polymerase II promoter in response to hypoxia
10	response to hypoxia

## Sheet: osmo
130 Blastx hits with GO terms matching osmo
Query ID	Uniprot ID	Evidence Code	Name	Taxon	GO terms
comp45966_c0_seq1	O65555	IEA	BTB/POZ domain-containing protein At4g30940	Arabidopsis thaliana	7,8,18
comp28689_c0_seq1	Q9C889	IEA	PRA1 family protein F2	Arabidopsis thaliana	18
comp14212_c1_seq1	Q9C529	IDA	Putative uncharacterized protein T7P1.2	Arabidopsis thaliana	6,18
comp42912_c0_seq1	P49687	IMP	Nucleoporin NUP145	Saccharomyces cerevisiae (strain ATCC 204508 / S288c)	6
comp2317_c0_seq1	O65640	RCA	Putative uncharacterized protein At4g36030	Arabidopsis thaliana	18
comp18500_c0_seq2	Q9BIW5	IDA	LIM domain-containing protein C	Dictyostelium discoideum	18
comp25791_c2_seq1	Q62927	IEA	cGMP-gated cation channel alpha-1	Rattus norvegicus	18
comp49003_c0_seq1	Q9LXN4	IEA	Protein HIRA	Arabidopsis thaliana	18
comp42768_c0_seq1	Q9FIJ2	IEA	NADH dehydrogenase [ubiquinone] 1 alpha subcomplex subunit 2	Arabidopsis thaliana	6,12
comp36075_c0_seq1	Q9FFZ0	IEA	Glutaredoxin family protein	Arabidopsis thaliana	7,8
comp43327_c0_seq1	Q12124	IPI	Mediator of RNA polymerase II transcription subunit 2	Saccharomyces cerevisiae (strain ATCC 204508 / S288c)	18
comp5039_c0_seq1	Q9HBA9	IEA	Putative N-acetylated-alpha-linked acidic dipeptidase	Homo sapiens	6,7,8,11,12,17,18
comp35539_c0_seq1	Q9TW29	IEA	Muscle actin	Unknown	7,18
comp10555_c0_seq1	P0AAT6	IPI	Ribosomal silencing factor RsfS	Escherichia coli (strain K12)	6,18
comp13518_c0_seq1	O61444	IEA	MAP kinase kinase 4, isoform C	Drosophila melanogaster	18
comp2858_c0_seq1	Q76P29	IEA	Importin subunit alpha-B	Dictyostelium discoideum	18
comp45592_c0_seq1	B3H5A9	ND	Uncharacterized protein	Arabidopsis thaliana	18
comp14821_c0_seq3	Q9D958	IEA	Signal peptidase complex subunit 1	Mus musculus	18
comp849_c0_seq1	C6KIE8	IEA	Polyprotein M	Unknown	7,8
comp4444_c0_seq1	P38680	IEA	N amino acid transport system protein	Neurospora crassa (strain ATCC 24698 / 74-OR23-1A / CBS 708.71 / DSM 1257 / FGSC 987)	6,18
comp50904_c0_seq1	Q38893	IEA	Zeta-carotene desaturase, chloroplastic/chromoplastic	Arabidopsis thaliana	7,8,18
comp42013_c0_seq1	P40049	ND	Putative uncharacterized protein YER076C	Saccharomyces cerevisiae (strain ATCC 204508 / S288c)	9,17
comp29876_c0_seq1	P13467	IEA	Major outer membrane porin, serovar H	Chlamydia trachomatis	7,18
comp20051_c1_seq1	Q12281	ND	Putative uncharacterized protein YDL032w	Saccharomyces cerevisiae (strain ATCC 204508 / S288c)	18
comp33506_c0_seq1	Q07085	IEA	Esterase CM06B1	Caenorhabditis elegans	3,12,14,17
comp21889_c0_seq2	P41778	IDA	Pre-B-cell leukemia transcription factor 1	Mus musculus	18
comp42034_c0_seq1	Q12181	IEA	NADPH-dependent diflavin oxidoreductase 1	Saccharomyces cerevisiae (strain ATCC 204508 / S288c)	18
comp38620_c0_seq1	Q9SAK8	IEA	Cation/H(+) antiporter 2	Arabidopsis thaliana	6
comp20324_c0_seq1	O80932	IEA	Expansin-A3	Arabidopsis thaliana	18
comp12075_c0_seq1	Q15750	IEA	TGF-beta-activated kinase 1 and MAP3K7-binding protein 1	Homo sapiens	6
comp43795_c0_seq1	P50874	IEA	Origin recognition complex subunit 5	Saccharomyces cerevisiae (strain ATCC 204508 / S288c)	6
comp33348_c0_seq1	Q42480	IEA	Tubulin beta-1 chain	Chondrus crispus	18
comp22346_c0_seq5	Q94CF1	IEA	Putative uncharacterized protein At3g62080	Arabidopsis thaliana	7,8
comp47507_c0_seq1	Q9FFK9	ND	Uncharacterized protein	Arabidopsis thaliana	18
comp284_c0_seq1	Q8LPK6	IEA	RNA polymerase III subunit RPC82 family protein	Arabidopsis thaliana	18
comp51096_c0_seq1	P33750	IMP	Protein SOF1	Saccharomyces cerevisiae (strain ATCC 204508 / S288c)	5,15
comp51285_c0_seq1	P49186	IEA	Mitogen-activated protein kinase 9	Rattus norvegicus	18
comp28427_c0_seq1	P29677	IEA	Mitochondrial-processing peptidase subunit alpha	Solanum tuberosum	4,6,7,10,16,18
comp15577_c0_seq1	Q15750	IEA	TGF-beta-activated kinase 1 and MAP3K7-binding protein 1	Homo sapiens	6
comp44252_c0_seq1	Q0JKD4	IEA	Uncharacterized protein	Oryza sativa subsp. japonica	18
comp10634_c0_seq1	Q6RUV6	IEA	Beta actin	Acanthopagrus schlegelii	7,18
comp6978_c0_seq2	P48495	IEA	Triosephosphate isomerase, cytosolic	Petunia hybrida	7,18
comp45523_c0_seq1	P40049	ND	Putative uncharacterized protein YER076C	Saccharomyces cerevisiae (strain ATCC 204508 / S288c)	9,17
comp21488_c0_seq1	O94615	IMP	Pentatricopeptide repeat-containing protein 8, mitochondrial	Schizosaccharomyces pombe (strain 972 / ATCC 24843)	6,18
comp45264_c0_seq1	P80237	IEA	Rho GDP-dissociation inhibitor 1	Cavia porcellus	7,18
comp38574_c0_seq1	D3ZGB2	IEA	Protein LOC100912586	Rattus norvegicus	18
comp30669_c0_seq1	Q9LIL1	ND	Putative F-box/kelch-repeat protein At3g22870	Arabidopsis thaliana	7,18
comp22881_c1_seq1	Q5QM87	IEA	Uncharacterized protein	Oryza sativa subsp. japonica	18
comp49379_c0_seq1	P77339	IEA	Uncharacterized lipoprotein YafT	Escherichia coli (strain K12)	6,18
comp44131_c0_seq1	P12612	IEA	T-complex protein 1 subunit alpha	Saccharomyces cerevisiae (strain ATCC 204508 / S288c)	18
comp720_c0_seq1	Q9C5U1	IEA	Histidine kinase 3	Arabidopsis thaliana	6,12
comp22313_c0_seq2	O14734	IPI	Acyl-coenzyme A thioesterase 8	Homo sapiens	18
comp44417_c0_seq1	Q75EC1	IEA	AAR153Cp	Ashbya gossypii (strain ATCC 10895 / CBS 109.51 / FGSC 9923 / NRRL Y-1056)	6
comp35620_c0_seq1	Q9ZR39	IEA	Splicing factor U2af large subunit A	Nicotiana plumbaginifolia	6
comp13271_c0_seq1	O23118	IEA	Squalene synthase 2	Arabidopsis thaliana	7,8,18
comp31074_c0_seq1	Q9SB52	IDA	Mitochondrial uncoupling protein 4	Arabidopsis thaliana	17,18
comp39206_c0_seq1	Q93213	IEA	C15A11.4	Caenorhabditis elegans	7,18
comp24623_c0_seq1	P30537	IEA	1,4-alpha-glucan branching enzyme GlgB	Bacillus caldolyticus	6
comp46824_c0_seq1	Q9ZV08	IEA	Putative uncharacterized protein At2g39000	Arabidopsis thaliana	18
comp17253_c0_seq3	O43316	IEA	Paired box protein Pax-4	Homo sapiens	18
comp42874_c0_seq1	Q9HBA9	IEA	Putative N-acetylated-alpha-linked acidic dipeptidase	Homo sapiens	6,7,8,11,12,17,18
comp1235_c0_seq1	O55174	IDA	Zinc transporter 4	Rattus norvegicus	7,18
comp1738_c0_seq1	Q5A873	IGI	Uncharacterized protein	Candida albicans (strain SC5314 / ATCC MYA-2876)	12,14
comp44948_c0_seq1	P40016	IEA	26S proteasome regulatory subunit RPN3	Saccharomyces cerevisiae (strain ATCC 204508 / S288c)	18
comp30848_c0_seq1	Q9FGX1	IEA	ATP-citrate synthase beta chain protein 2	Arabidopsis thaliana	18
comp33748_c0_seq1	Q94AZ4	IEA	Probable calcium-binding protein CML13	Arabidopsis thaliana	18
comp18931_c0_seq1	Q38970	IEA	Acetyl-CoA carboxylase 1	Arabidopsis thaliana	18
comp32697_c0_seq1	Q9XIN8	RCA	F-box protein At2g27310	Arabidopsis thaliana	6,18
comp20585_c0_seq1	Q7Z8F0	IEA	Mitogen-activated protein kinase	Beauveria bassiana	12,13
comp19353_c0_seq1	O02705	IEA	Heat shock protein HSP 90-alpha	Sus scrofa	18
comp3274_c0_seq1	P53969	IDA	Sorting assembly machinery 50 kDa subunit	Saccharomyces cerevisiae (strain ATCC 204508 / S288c)	5
comp16986_c0_seq1	P54786	IMP	Protein ZDS2	Saccharomyces cerevisiae (strain ATCC 204508 / S288c)	4,6,7
comp10344_c0_seq1	Q4P5P0	IEA	H/ACA ribonucleoprotein complex subunit 1	Ustilago maydis (strain 521 / FGSC 9021)	12,13
comp8723_c0_seq1	Q18194	IEA	C26B2.1	Caenorhabditis elegans	18
comp33842_c0_seq1	Q5A873	IGI	Uncharacterized protein	Candida albicans (strain SC5314 / ATCC MYA-2876)	12,14
comp46843_c0_seq1	P39720	IEA	Oleate-activated transcription factor 1	Saccharomyces cerevisiae (strain ATCC 204508 / S288c)	6
comp25972_c0_seq1	Q93038	NAS	Tumor necrosis factor receptor superfamily member 25	Homo sapiens	18
comp18464_c0_seq1	Q42407	IEA	STA1-18	Silene pratensis	18
comp50250_c0_seq1	Q9M2Z9	IEA	Putative uncharacterized protein T21J18_110	Arabidopsis thaliana	18
comp42252_c0_seq1	Q7YXU5	IEA	Alpha-amylase	Unknown	18
comp32633_c0_seq1	Q8T674	IEA	ABC transporter G family member 20	Dictyostelium discoideum	7,18
comp42663_c0_seq1	Q04440	IEA	Cytochrome c oxidase subunit 1	Bacillus pseudofirmus (strain OF4)	18
comp21787_c0_seq2	P20808	IEA	Interleukin-11	Macaca fascicularis	6
comp34636_c0_seq1	P78965	IEA	Glutathione reductase	Schizosaccharomyces pombe (strain 972 / ATCC 24843)	6,18
comp2071_c0_seq1	Q6PDN4	ISO	Scavenger receptor FEEL-1b'	Mus musculus	6
comp22893_c0_seq1	Q9TW29	IEA	Muscle actin	Unknown	7,18
comp35579_c0_seq1	Q39013	IEA	NAC domain-containing protein 2	Arabidopsis thaliana	7,8
comp16739_c0_seq1	Q9FMU7	IEA	Translocon-associated protein subunit beta	Arabidopsis thaliana	18
comp45326_c0_seq1	Q01478	IEA	Protein E5	Vaccinia virus (strain Dairen I)	17
comp49287_c0_seq1	P30187	IEA	Calmodulin-like protein 10	Arabidopsis thaliana	7,18
comp21389_c0_seq1	P27642	IEA	Stage V sporulation protein AA	Bacillus licheniformis	4,5,8
comp36158_c0_seq1	Q99272	IEA	Pilin	Neisseria gonorrhoeae	18
comp45056_c0_seq1	Q54BC8	IEA	Proteasome subunit beta type-5	Dictyostelium discoideum	7,18
comp50738_c0_seq2	P38419	IEA	Lipoxygenase 7, chloroplastic	Oryza sativa subsp. japonica	18
comp37155_c0_seq1	Q753M0	IEA	Phosphoenolpyruvate carboxykinase [ATP]	Ashbya gossypii (strain ATCC 10895 / CBS 109.51 / FGSC 9923 / NRRL Y-1056)	18
comp9150_c1_seq1	O49408	IEA	RNA ligase/cyclic nucleotide phosphodiesterase family protein	Arabidopsis thaliana	7,8
comp24150_c0_seq3	Q4GZT4	IEA	ATP-binding cassette sub-family G member 2	Bos taurus	6,18
comp26196_c0_seq1	Q9UHX1	IEA	Poly(U)-binding-splicing factor PUF60	Homo sapiens	6
comp36935_c0_seq1	P54786	IMP	Protein ZDS2	Saccharomyces cerevisiae (strain ATCC 204508 / S288c)	4,6,7
comp49093_c0_seq1	Q04440	IEA	Cytochrome c oxidase subunit 1	Bacillus pseudofirmus (strain OF4)	18
comp29272_c0_seq1	P40016	IEA	26S proteasome regulatory subunit RPN3	Saccharomyces cerevisiae (strain ATCC 204508 / S288c)	18
comp25944_c0_seq1	O74306	ISO	60S ribosomal protein L5-B	Schizosaccharomyces pombe (strain 972 / ATCC 24843)	1,2,17
comp11329_c0_seq1	Q9LKX1	IEA	Cinnamate 4-hydroxylase CYP73	Citrus sinensis	18
comp44800_c0_seq1	Q9SB52	IDA	Mitochondrial uncoupling protein 4	Arabidopsis thaliana	17,18
comp43346_c0_seq1	P14672	IEA	Solute carrier family 2, facilitated glucose transporter member 4	Homo sapiens	18
comp3204_c0_seq1	P11794	IEA	Double gene block protein 1	Carnation mottle virus	17
comp24638_c0_seq3	Q9VR09	IDA	CG15636-PA	Drosophila melanogaster	17
comp15588_c0_seq1	P49072	IEA	Hydrophobin-1	Agaricus bisporus	18
comp32143_c0_seq1	Q9SRH3	IEA	Putative aldose 1-epimerase, 3' partial	Arabidopsis thaliana	18
comp18313_c0_seq1	O08608	IEA	Ornithine decarboxylase antizyme 2	Mus musculus	18
comp33208_c0_seq1	P51187	IEA	Light-independent protochlorophyllide reductase iron-sulfur ATP-binding protein	Porphyra purpurea	6
comp34951_c0_seq1	P18162	IEA	Major capsid protein	Tipula iridescent virus	7,18
comp48019_c0_seq1	Q9ZNZ8	IEA	ATP sulfurylase	Brassica juncea	18
comp37105_c0_seq1	Q9SJP3	IEA	Putative non-LTR retroelement reverse transcriptase	Arabidopsis thaliana	18
comp870_c0_seq1	Q6PDN4	ISO	Scavenger receptor FEEL-1b'	Mus musculus	6
comp44116_c0_seq1	Q03498	IEA	V-type proton ATPase catalytic subunit A	Plasmodium falciparum	12,13
comp34838_c0_seq1	Q9C8K3	IEA	RNA-binding protein, putative; 35994-37391	Arabidopsis thaliana	18
comp43068_c0_seq1	Q9SY60	IEA	Exocyst complex component EXO84C	Arabidopsis thaliana	18
comp30617_c0_seq1	O74540	ISO	Putative S-(hydroxymethyl)glutathione dehydrogenase 2	Schizosaccharomyces pombe (strain 972 / ATCC 24843)	12,14
comp47230_c0_seq1	Q7RZD4	IEA	Short-chain dehydrogenase/reductase SDR	Neurospora crassa (strain ATCC 24698 / 74-OR23-1A / CBS 708.71 / DSM 1257 / FGSC 987)	12,13
comp1934_c0_seq1	Q9TW29	IEA	Muscle actin	Unknown	7,18
comp50072_c0_seq1	A1D7I6	IEA	Coactivator bridging factor 1 (Mbf1), putative	Neosartorya fischeri (strain ATCC 1020 / DSM 3700 / FGSC A1164 / NRRL 181)	6,18
comp43187_c0_seq1	P11794	IEA	Double gene block protein 1	Carnation mottle virus	17
comp5266_c0_seq1	Q9SJ41	IEA	Zinc finger CCCH domain-containing protein 18	Arabidopsis thaliana	18
comp14771_c1_seq1	Q5A5A0	IEA	Uncharacterized protein	Candida albicans (strain SC5314 / ATCC MYA-2876)	12,14
comp40037_c0_seq1	Q84WG3	IEA	Putative uncharacterized protein At1g74130	Arabidopsis thaliana	18
comp39410_c0_seq1	O64741	IEA	Putative uncharacterized protein At2g30040	Arabidopsis thaliana	18
comp1826_c0_seq1	Q9C9D1	IEA	Putative cytochrome P-450; 4810-6511	Arabidopsis thaliana	7,8
comp41770_c0_seq1	Q9NIV1	IEA	Eukaryotic translation initiation factor 2-alpha kinase	Drosophila melanogaster	18
comp24913_c2_seq3	P16952	IEA	Agglutinin receptor	Streptococcus gordonii	18
Index of GO terms matching osmo
1	MAPK cascade involved in osmosensory signaling pathway
2	activation of MAPKK activity involved in osmosensory signaling pathway
3	activation of MAPKKK activity involved in osmosensory signaling pathway
4	cellular hyperosmotic response
5	cellular hyperosmotic salinity response
6	cellular response to osmotic stress
7	hyperosmotic response
8	hyperosmotic salinity response
9	inactivation of MAPK activity involved in osmosensory signaling pathway
10	negative regulation of intrinsic apoptotic signaling pathway in response to osmotic stress
11	osmosensor activity
12	osmosensory signaling pathway
13	osmosensory signaling pathway via Sho1 osmosensor
14	osmosensory signaling via phosphorelay pathway
15	positive regulation of transcription from RNA polymerase II promoter in response to osmotic stress
16	regulation of intrinsic apoptotic signaling pathway in response to osmotic stress
17	regulation of response to osmotic stress
18	response to osmotic stress

## Sheet: xenobio
81 Blastx hits with GO terms matching xenobio
Query ID	Uniprot ID	Evidence Code	Name	Taxon	GO terms
comp46263_c0_seq1	O88566	IDA	Axin-2	Mus musculus	6,7,8
comp48391_c0_seq1	Q9SKX1	ISS	Transcription factor IBH1	Arabidopsis thaliana	6,7,8
comp35739_c0_seq1	P76080	IEA	Putative 1,2-phenylacetyl-CoA epoxidase, subunit D	Escherichia coli (strain K12)	3
comp34191_c0_seq1	Q1B5E5	IEA	Luciferase-like protein	Mycobacterium sp. (strain MCS)	3
comp17060_c1_seq8	P21449	IEA	Multidrug resistance protein 2	Cricetulus griseus	6,7,8
comp15564_c0_seq1	P19441	IEA	Nodulation protein S	Rhizobium sp. (strain NGR234)	5
comp30499_c0_seq1	O75899	IEA	Gamma-aminobutyric acid type B receptor subunit 2	Homo sapiens	5
comp50876_c0_seq1	Q64637	ND	UDP-glucuronosyltransferase 1-3	Rattus norvegicus	4,5
comp16165_c0_seq1	Q9M1C9	IEA	Beta-glucosidase 30	Arabidopsis thaliana	6,7,8
comp10630_c0_seq1	Q7YRC2	IEA	Aryl-hydrocarbon receptor-interacting protein	Equus caballus	5
comp10517_c0_seq1	P10621	IEA	Isopenicillin N synthase	Streptomyces clavuligerus (strain ATCC 27064 / DSM 738 / JCM 4710 / NBRC 13307 / NCIMB 12785 / NRRL 3585 / VKM Ac-602)	5
comp32423_c0_seq1	P50227	IEA	Sulfotransferase 1A1	Bos taurus	5
comp34804_c0_seq1	Q9IAK2	IEA	Deltex 2	Gallus gallus	2
comp26731_c0_seq1	P10621	IEA	Isopenicillin N synthase	Streptomyces clavuligerus (strain ATCC 27064 / DSM 738 / JCM 4710 / NBRC 13307 / NCIMB 12785 / NRRL 3585 / VKM Ac-602)	5
comp14892_c0_seq1	P48775	IEA	Tryptophan 2,3-dioxygenase	Homo sapiens	3,5
comp13225_c0_seq1	P21442	IEA	Integrase	Haemophilus phage HP1 (strain HP1c1)	6,7,8
comp20128_c0_seq2	P51590	IEA	Cytochrome P450 2J3	Rattus norvegicus	5
comp13215_c0_seq1	O75899	IEA	Gamma-aminobutyric acid type B receptor subunit 2	Homo sapiens	5
comp14835_c0_seq1	P33273	ND	Cytochrome P450 2C55	Rattus norvegicus	5
comp46915_c0_seq1	P53757	ND	Uncharacterized isomerase YNR071C	Saccharomyces cerevisiae (strain ATCC 204508 / S288c)	6,7,8
comp7294_c0_seq1	Q6VVX1	IEA	Lipid-transfer protein CERTL	Cricetulus griseus	5
comp31771_c0_seq1	O00339	IEA	Matrilin-2	Homo sapiens	5
comp10584_c0_seq1	O75899	IEA	Gamma-aminobutyric acid type B receptor subunit 2	Homo sapiens	5
comp40877_c0_seq1	O60762	IDA	Dolichol-phosphate mannosyltransferase subunit 1	Homo sapiens	5
comp34753_c0_seq1	P80026	IEA	Parvalbumin, muscle	Gallus gallus	5
comp12734_c0_seq1	Q8SQ02	IEA	Pregnane X receptor	Canis familiaris	5,6
comp2031_c0_seq1	P48508	IEA	Glutamate--cysteine ligase regulatory subunit	Rattus norvegicus	5
comp35230_c0_seq1	Q4V8D4	IEA	Uncharacterized protein	Rattus norvegicus	5
comp5742_c0_seq1	Q9LYS3	IEA	Putative uncharacterized protein F17J16_180	Arabidopsis thaliana	6,7,8
comp42578_c0_seq1	A8GG87	IEA	Acetaldehyde dehydrogenase	Serratia proteamaculans (strain 568)	3
comp44142_c0_seq1	Q08905	IGI	Ferric reductase transmembrane component 3	Saccharomyces cerevisiae (strain ATCC 204508 / S288c)	2
comp44682_c0_seq1	Q9HAW9	IC	UDP-glucuronosyltransferase 1-8	Homo sapiens	4,5
comp25601_c0_seq1	O75899	IEA	Gamma-aminobutyric acid type B receptor subunit 2	Homo sapiens	5
comp40946_c0_seq1	O60762	IDA	Dolichol-phosphate mannosyltransferase subunit 1	Homo sapiens	5
comp2320_c0_seq1	Q99J95	IEA	Cyclin-dependent kinase 9	Mus musculus	5
comp32282_c0_seq1	O88566	IDA	Axin-2	Mus musculus	6,7,8
comp10933_c0_seq1	P13109	IEA	Fibroblast growth factor 2	Rattus norvegicus	5
comp38718_c0_seq1	B5Z2Q8	IEA	Putative 3-hydroxyphenylpropionic acid transporter	Escherichia coli O157:H7 (strain EC4115 / EHEC)	3
comp23210_c0_seq1	Q95079	IEA	Superoxide dismutase [Cu-Zn]	Drosophila miranda	5
comp18881_c0_seq1	P70694	ISO	Estradiol 17 beta-dehydrogenase 5	Mus musculus	4,5
comp24334_c0_seq16	O14842	IEA	Free fatty acid receptor 1	Homo sapiens	5
comp26268_c0_seq1	O95863	IEA	Zinc finger protein SNAI1	Homo sapiens	5
comp47171_c0_seq1	Q742Z3	IEA	Uncharacterized protein	Mycobacterium paratuberculosis (strain ATCC BAA-968 / K-10)	3
comp21322_c0_seq4	P34714	IEA	SPARC	Caenorhabditis elegans	6,7,8
comp3791_c0_seq1	Q99J95	IEA	Cyclin-dependent kinase 9	Mus musculus	5
comp32876_c0_seq1	P23100	IEA	Toluate 1,2-dioxygenase subunit beta	Pseudomonas putida	3
comp46543_c0_seq1	P21965	IGI	Protein kinase MCK1	Saccharomyces cerevisiae (strain ATCC 204508 / S288c)	5
comp5076_c0_seq1	P07772	IEA	1,6-dihydroxycyclohexa-2,4-diene-1-carboxylate dehydrogenase	Acinetobacter baylyi (strain ATCC 33305 / BD413 / ADP1)	3
comp26996_c0_seq1	Q9HAX1	IEA	Desmocollin 3	Homo sapiens	4,5
comp37733_c0_seq1	P19542	IEA	Major outer membrane porin, serovar L1	Chlamydia trachomatis	1,2
comp21312_c0_seq1	P11416	IGI	Retinoic acid receptor alpha	Mus musculus	3,5
comp2942_c0_seq1	P13569	IEA	Cystic fibrosis transmembrane conductance regulator	Homo sapiens	6,7,8
comp48811_c0_seq1	Q9LYS3	IEA	Putative uncharacterized protein F17J16_180	Arabidopsis thaliana	6,7,8
comp48449_c0_seq1	Q9HCS4	IEA	Transcription factor 7-like 1	Homo sapiens	5
comp22250_c0_seq1	Q9NWM8	IBA	Peptidyl-prolyl cis-trans isomerase FKBP14	Homo sapiens	5
comp25346_c2_seq1	P34914	IEA	Bifunctional epoxide hydrolase 2	Mus musculus	5
comp19627_c0_seq1	O54750	IEA	Cytochrome P450 2J6	Mus musculus	5
comp51789_c0_seq1	Q13VU1	IEA	4-oxalocrotonate decarboxylase	Burkholderia xenovorans (strain LB400)	3
comp38932_c0_seq1	Q8CG12	IEA	Trop-1 protein	Mus musculus	6,7,8
comp6798_c1_seq1	P53757	ND	Uncharacterized isomerase YNR071C	Saccharomyces cerevisiae (strain ATCC 204508 / S288c)	6,7,8
comp10520_c0_seq1	O73873	IEA	Phospholipase A(2)	Dicentrarchus labrax	2
comp11905_c0_seq2	P50444	IEA	Protein pelota homolog	Caenorhabditis elegans	5
comp46464_c0_seq1	Q9UNV7	IEA	Pyruvate dehydrogenase alpha subunit	Homo sapiens	5
comp50382_c0_seq1	O88566	IDA	Axin-2	Mus musculus	6,7,8
comp44895_c0_seq1	P11714	IEA	Cytochrome P450 2D9	Mus musculus	5
comp22649_c2_seq4	Q8CIM8	ND	Integrator complex subunit 4	Mus musculus	5
comp18803_c0_seq2	Q9NR20	IEA	Dual specificity tyrosine-phosphorylation-regulated kinase 4	Homo sapiens	5
comp37196_c0_seq1	P32569	IEA	Mediator of RNA polymerase II transcription subunit 17	Saccharomyces cerevisiae (strain ATCC 204508 / S288c)	6,7,8
comp5329_c0_seq1	Q56840	IEA	2-(R)-hydroxypropyl-CoM dehydrogenase	Xanthobacter autotrophicus (strain ATCC BAA-1158 / Py2)	3
comp38713_c0_seq1	O09133	IEA	Submaxillary gland androgen-regulated protein 2, isoform alpha	Mus musculus	3,5
comp7416_c0_seq1	Q9NQ89	ISS	Protein C12orf4	Homo sapiens	2
comp38891_c0_seq1	O55073	IEA	Decorin	Unknown	5
comp5817_c0_seq1	Q7FGZ2	IEA	DEAD-box ATP-dependent RNA helicase 1	Arabidopsis thaliana	6,7,8
comp47620_c0_seq1	P41739	IEP	Aryl hydrocarbon receptor nuclear translocator	Rattus norvegicus	2
comp35835_c0_seq1	Q00749	IEA	Multiple sugar-binding protein	Streptococcus mutans serotype c (strain ATCC 700610 / UA159)	6,7,8
comp33386_c0_seq1	Q68CL5	IEA	Tubulin polyglutamylase complex subunit 2	Homo sapiens	5
comp17125_c0_seq1	B1Q2B0	IEA	URCC5	Homo sapiens	3
comp10751_c0_seq1	Q08AH3	IEA	Acyl-coenzyme A synthetase ACSM2A, mitochondrial	Homo sapiens	5
comp22496_c1_seq1	P08011	IEA	Microsomal glutathione S-transferase 1	Rattus norvegicus	5
comp13784_c0_seq1	Q75NT6	IEA	Protease	Unknown	2
comp39339_c0_seq1	Q5W9F2	IEA	Glutamine synthetase	Unknown	2
Index of GO terms matching xenobio
1	cellular response to xenobiotic stimulus
2	response to xenobiotic stimulus
3	xenobiotic catabolic process
4	xenobiotic glucuronidation
5	xenobiotic metabolic process
6	xenobiotic transport
7	xenobiotic transporter activity
8	xenobiotic-transporting ATPase activity
