# Supplementary material for: De novo assembly of a transcriptome from juvenile blue crabs (Callinectes sapidus) following exposure to surrogate Macondo crude oil
Source: BMC Genomics. 2015 Jul 11;16(1):521. doi: 10.1186/s12864-015-1739-2 (PMC4499174; doi:10.1186/s12864-015-1739-2)
Supplement: Additional file 2: — Table of significantly upregulated and downregulated genes and transcripts in gill and hepatopancreas tissues. Excel file with a table reporting the genes and transcripts that were significantly differentially expressed in each tissue at a false discovery rate (FDR) of 0.05. Genes and transcripts are ranked by log2-fold change within each category and when necessary the list is limited to 100. [file 12864_2015_1739_MOESM2_ESM.xls]

## Sheet: AdditionalFile2
Manuscript Title:	De novo assembly of a transcriptome from juvenile blue crabs (Callinectes sapidus) following exposure to surrogate Macondo crude oil
Authors:	Bree K. Yednock, Timothy J. Sullivan, Joseph E. Neigel
Additional file 1.	Table of significantly upregulated and downregulated genes and transcripts in gill and hepatopancreas tissues.
	The genes and transcripts presented in this table are significantly differentially expressed at a false discovery rate (FDR) of 0.05 and ranked by log2-fold change within each category. When necessary, the list is limited to 100. SequenceID = sequence identifier from the transcriptome; Length = sequence length; Response = upregulated or downregulated in response to the oil exposure experiment.
Tissue	Gene/Transcript	SequenceID	Length	Description from the annotation of the BLAST hit	log2-fold change	FDR	Response
Gill	Gene	comp22445_c0	1245	No BLAST Hits	-8.95	5.93e-05	down
Gill	Gene	comp6129_c0	2073	rna-directed dna polymerase from mobile element jockey-like	-8.5	0.000525	down
Gill	Gene	comp16962_c2	1123	thiopurine s-methyltransferase	-8.41	0.000806	down
Gill	Gene	comp28423_c0	1014	hypothetical protein DAPPUDRAFT_304205	-7.76	0.0115	down
Gill	Gene	comp12031_c0	822	No BLAST Hits	-7.6	0.0221	down
Gill	Gene	comp20296_c0	2115	hypothetical protein CAPTEDRAFT_202827	-5.19	0.00457	down
Gill	Gene	comp25091_c1	604	No BLAST Hits	-5.01	0.00847	down
Gill	Gene	comp23123_c0	2980	cell wall-associated hydrolase	-4.87	1.78e-06	down
Gill	Gene	comp11501_c0	716	No BLAST Hits	-4.73	0.0281	down
Gill	Gene	comp17852_c0	633	No BLAST Hits	-4.63	0.0411	down
Gill	Gene	comp21057_c0	1434	pg1 homology to homo sapiens	-4.29	4.42e-05	down
Gill	Gene	comp9255_c0	1186	No BLAST Hits	-3.98	0.0463	down
Gill	Gene	comp15790_c0	613	arthrodial cuticle protein	-3.78	0.00221	down
Gill	Gene	comp17125_c0	2169	No BLAST Hits	-3.19	0.0318	down
Gill	Gene	comp24835_c0	2071	No BLAST Hits	-2.82	0.0384	down
Gill	Gene	comp25286_c2	1112	No BLAST Hits	-2.66	0.0385	down
Gill	Transcript	comp21554_c0_seq1	3430	fructose -bisphosphate aldolase	-13.83	1.01e-17	down
Gill	Transcript	comp4958_c0_seq1	1483	cytoplasmic manganese superoxide dismutase	-12.94	2.91e-15	down
Gill	Transcript	comp25639_c0_seq2	3558	lipoyltransferase mitochondrial-like	-12.04	4.77e-13	down
Gill	Transcript	comp25304_c0_seq2	1797	open rectifier k	-11.56	8.66e-12	down
Gill	Transcript	comp21057_c0_seq11	1434	pg1 homology to homo sapiens	-11.5	1.21e-11	down
Gill	Transcript	comp19902_c0_seq3	5763	heterogeneous nuclear ribonucleoprotein l	-11.15	9.7e-11	down
Gill	Transcript	comp22410_c1_seq3	5527	inner centromere	-10.99	2.28e-10	down
Gill	Transcript	comp26202_c1_seq65	16388	Too Long for BLAST	-10.92	3.29e-10	down
Gill	Transcript	comp23670_c0_seq1	8972	Too Long for BLAST	-10.85	5.02e-10	down
Gill	Transcript	comp25676_c2_seq2	6005	No BLAST Hits	-10.84	5.33e-10	down
Gill	Transcript	comp13506_c0_seq2	1026	No BLAST Hits	-10.81	6.02e-10	down
Gill	Transcript	comp20111_c0_seq2	1942	No BLAST Hits	-10.68	1.31e-09	down
Gill	Transcript	comp26066_c3_seq1	1326	glutathione s-transferase omega-1-like	-10.62	1.74e-09	down
Gill	Transcript	comp24772_c0_seq8	4772	pi-plc x domain-containing protein 1-like	-10.56	2.47e-09	down
Gill	Transcript	comp16868_c0_seq2	2589	protein held out wings	-10.52	3.17e-09	down
Gill	Transcript	comp23068_c0_seq5	8140	Too Long for BLAST	-10.46	4.34e-09	down
Gill	Transcript	comp25102_c3_seq16	7056	protein outspread	-10.42	5.02e-09	down
Gill	Transcript	comp24363_c0_seq10	3061	wd repeat-containing protein 46	-10.41	5.51e-09	down
Gill	Transcript	comp25010_c1_seq22	29427	Too Long for BLAST	-10.39	5.96e-09	down
Gill	Transcript	comp21348_c0_seq3	2336	atp-binding cassette sub-family b member mitochondrial	-10.38	6.21e-09	down
Gill	Transcript	comp12600_c0_seq6	4692	rho guanine nucleotide exchange factor 12	-10.33	8.11e-09	down
Gill	Transcript	comp26326_c0_seq2	4145	nedd8-activating enzyme e1 catalytic subunit isoform x2	-10.33	8.11e-09	down
Gill	Transcript	comp22808_c0_seq1	5223	aldehyde oxidase	-10.31	8.86e-09	down
Gill	Transcript	comp24619_c1_seq4	2099	limbic system-associated membrane protein	-10.3	9.82e-09	down
Gill	Transcript	comp26247_c2_seq1	5180	ddb1- and cul4-associated factor 13-like	-10.26	1.18e-08	down
Gill	Transcript	comp21575_c0_seq4	1025	4a-hydroxytetrahydrobiopterin dehydratase	-10.21	1.51e-08	down
Gill	Transcript	comp24598_c1_seq3	6232	methyl- -binding domain protein 4 isoform x3	-10.2	1.59e-08	down
Gill	Transcript	comp26215_c2_seq8	1787	No BLAST Hits	-10.14	2.24e-08	down
Gill	Transcript	comp23559_c0_seq1	4646	replication protein a 32 kda subunit	-10.13	2.37e-08	down
Gill	Transcript	comp13790_c1_seq3	2624	ufm1-conjugating enzyme 1	-10.11	2.64e-08	down
Gill	Transcript	comp26175_c1_seq2	3835	cysteine protease atg4b	-10.1	2.7e-08	down
Gill	Transcript	comp23068_c0_seq4	8304	Too Long for BLAST	-10.1	2.7e-08	down
Gill	Transcript	comp24882_c0_seq2	4507	unc-112-related protein	-10.06	3.39e-08	down
Gill	Transcript	comp24201_c0_seq2	5096	endoplasmic reticulum aminopeptidase 2-like	-10.06	3.39e-08	down
Gill	Transcript	comp25308_c0_seq5	3560	zinc finger protein 37 homolog isoform x2	-10.04	3.78e-08	down
Gill	Transcript	comp25317_c0_seq1	1660	No BLAST Hits	-9.96	5.86e-08	down
Gill	Transcript	comp26444_c0_seq2	12802	Too Long for BLAST	-9.89	8.31e-08	down
Gill	Transcript	comp24154_c0_seq1	12231	Too Long for BLAST	-9.84	1.1e-07	down
Gill	Transcript	comp24724_c0_seq3	1284	protease inhibitor epi11	-9.83	1.17e-07	down
Gill	Transcript	comp24784_c0_seq1	4622	No BLAST Hits	-9.81	1.34e-07	down
Gill	Transcript	comp26034_c0_seq3	3939	isopentenyl-diphosphate delta-isomerase 1	-9.81	1.34e-07	down
Gill	Transcript	comp20311_c0_seq1	2859	No BLAST Hits	-9.78	1.51e-07	down
Gill	Transcript	comp26407_c0_seq3	3715	hydroxyacylglutathione mitochondrial	-9.77	1.6e-07	down
Gill	Transcript	comp24889_c0_seq3	1633	cytochrome c-type heme lyase	-9.77	1.6e-07	down
Gill	Transcript	comp25739_c1_seq1	5027	heat shock protein	-9.76	1.66e-07	down
Gill	Transcript	comp16538_c0_seq2	3155	group xv phospholipase a2-like	-9.76	1.66e-07	down
Gill	Transcript	comp17497_c0_seq2	2918	No BLAST Hits	-9.76	1.66e-07	down
Gill	Transcript	comp25889_c1_seq1	6194	protein disabled	-9.73	1.92e-07	down
Gill	Transcript	comp22628_c0_seq5	4709	No BLAST Hits	-9.7	2.18e-07	down
Gill	Transcript	comp26109_c1_seq1	2725	u3 small nucleolar rna-associated protein 14-like protein a	-9.7	2.18e-07	down
Gill	Transcript	comp22948_c3_seq2	1016	No BLAST Hits	-9.7	2.18e-07	down
Gill	Transcript	comp24114_c0_seq5	2818	ctl-like protein 2 isoform x1	-9.68	2.5e-07	down
Gill	Transcript	comp21401_c0_seq2	6399	protein strawberry notch	-9.66	2.68e-07	down
Gill	Transcript	comp20160_c0_seq4	3498	splicing factor 3b subunit 2	-9.56	4.32e-07	down
Gill	Transcript	comp23564_c0_seq10	3195	alcohol dehydrogenase class-3	-9.56	4.32e-07	down
Gill	Transcript	comp25963_c1_seq1	4583	carboxypeptidase d-like	-9.56	4.32e-07	down
Gill	Transcript	comp22893_c0_seq1	6012	myosin-m heavy chain	-9.56	4.32e-07	down
Gill	Transcript	comp26412_c0_seq2	5409	transposable element tc3 transposase	-9.55	4.64e-07	down
Gill	Transcript	comp23265_c2_seq7	4165	eukaryotic elongation factor 2 kinase-like isoform x4	-9.53	5e-07	down
Gill	Transcript	comp23994_c1_seq1	2067	No BLAST Hits	-9.52	5.43e-07	down
Gill	Transcript	comp22658_c0_seq1	1327	protein frg1 homolog	-9.49	6.37e-07	down
Gill	Transcript	comp21889_c0_seq3	825	No BLAST Hits	-9.49	6.37e-07	down
Gill	Transcript	comp26362_c3_seq2	5984	supervillin-like isoform x1	-9.47	6.81e-07	down
Gill	Transcript	comp24224_c0_seq1	8471	Too Long for BLAST	-9.47	6.81e-07	down
Gill	Transcript	comp21531_c2_seq47	3499	ankyrin-3-like isoform x2	-9.46	7.38e-07	down
Gill	Transcript	comp18132_c0_seq1	2614	tubulin polyglutamylase ttll4 isoform x1	-9.44	7.92e-07	down
Gill	Transcript	comp22901_c0_seq2	3867	carbohydrate sulfotransferase 1-like	-9.44	7.92e-07	down
Gill	Transcript	comp26177_c0_seq3	2894	hemocyte protein-glutamine gamma-glutamyltransferase-like	-9.42	8.6e-07	down
Gill	Transcript	comp26197_c0_seq5	3142	elongation factor g mitochondrial	-9.41	9.46e-07	down
Gill	Transcript	comp26215_c2_seq1	1776	No BLAST Hits	-9.39	1.02e-06	down
Gill	Transcript	comp21434_c0_seq2	4019	protein numb	-9.39	1.02e-06	down
Gill	Transcript	comp24121_c0_seq3	4228	dual 3 -cyclic-amp and -gmp phosphodiesterase 11 isoform x3	-9.37	1.12e-06	down
Gill	Transcript	comp25724_c0_seq4	3380	protein n-terminal glutamine amidohydrolase-like	-9.36	1.23e-06	down
Gill	Transcript	comp25503_c0_seq2	4559	a disintegrin and metalloproteinase with thrombospondin motifs 3-like	-9.36	1.23e-06	down
Gill	Transcript	comp24339_c0_seq1	5015	No BLAST Hits	-9.34	1.34e-06	down
Gill	Transcript	comp16662_c0_seq1	2268	transcription initiation factor iib	-9.34	1.34e-06	down
Gill	Transcript	comp20991_c1_seq6	14911	Too Long for BLAST	-9.32	1.46e-06	down
Gill	Transcript	comp26045_c2_seq4	4661	No BLAST Hits	-9.32	1.46e-06	down
Gill	Transcript	comp25325_c3_seq12	1450	No BLAST Hits	-9.31	1.61e-06	down
Gill	Transcript	comp22692_c0_seq2	6731	nuclear pore complex protein nup205	-9.29	1.77e-06	down
Gill	Transcript	comp24411_c0_seq7	3452	paxillin-like isoform x1	-9.27	1.94e-06	down
Gill	Transcript	comp22772_c1_seq6	2308	fasciclin- partial	-9.27	1.94e-06	down
Gill	Transcript	comp21807_c1_seq2	4541	histone deacetylase	-9.25	2.12e-06	down
Gill	Transcript	comp21453_c0_seq1	2003	39s ribosomal protein mitochondrial	-9.25	2.12e-06	down
Gill	Transcript	comp26131_c1_seq3	6062	zinc finger protein snai1	-9.25	2.12e-06	down
Gill	Transcript	comp24598_c1_seq1	6266	methyl- -binding domain protein 4 isoform x3	-9.23	2.31e-06	down
Gill	Transcript	comp21401_c0_seq1	6330	protein strawberry notch	-9.23	2.31e-06	down
Gill	Transcript	comp21531_c2_seq23	4928	ankyrin-3-like isoform x2	-9.22	2.52e-06	down
Gill	Transcript	comp25286_c2_seq2	375	No BLAST Hits	-9.22	2.52e-06	down
Gill	Transcript	comp21227_c0_seq2	2225	venom allergen 5-like	-9.2	2.74e-06	down
Gill	Transcript	comp16713_c0_seq3	3409	probable rna-binding protein orb2	-9.2	2.74e-06	down
Gill	Transcript	comp24777_c0_seq3	748	proton-coupled amino acid transporter partial	-9.18	3.02e-06	down
Gill	Transcript	comp24363_c0_seq17	2112	wd repeat-containing protein 46	-9.16	3.38e-06	down
Gill	Transcript	comp17788_c0_seq2	3200	poly rna polymerase gld-2-like protein a	-9.12	4.06e-06	down
Gill	Transcript	comp25974_c0_seq3	3116	wd repeat-containing protein 13	-9.12	4.06e-06	down
Gill	Transcript	comp24114_c0_seq4	2962	ctl-like protein 2 isoform x1	-9.1	4.06e-06	down
Gill	Transcript	comp24772_c0_seq6	4625	pi-plc x domain-containing protein 1-like	-9.1	4.06e-06	down
Gill	Transcript	comp10381_c0_seq2	3193	isoform a	-9.08	4.51e-06	down
Gill	Transcript	comp25990_c0_seq1	3164	ubiquitin carboxyl-terminal hydrolase 8 isoform x2	-9.08	4.51e-06	down
Gill	Gene	comp18832_c0	1168	No BLAST Hits	9.61	2.2e-06	up
Gill	Gene	comp19977_c0	5535	PREDICTED: uncharacterized protein LOC100889576, partial	9.5	4.36e-06	up
Gill	Gene	comp25951_c0	5676	muscle m-line assembly protein unc-89-like isoform x2	9.15	2.54e-05	up
Gill	Gene	comp22445_c3	2259	serine threonine-protein kinase n-like	8.79	0.000137	up
Gill	Gene	comp17704_c0	1950	hypothetical protein DAPPUDRAFT_109886	8.79	0.000137	up
Gill	Gene	comp14330_c0	598	muscle lim protein	8.73	0.000178	up
Gill	Gene	comp24505_c0	2869	organic cation transporter	8.65	0.000259	up
Gill	Gene	comp20983_c0	635	No BLAST Hits	8.59	0.000346	up
Gill	Gene	comp5758_c0	2523	No BLAST Hits	8.52	0.000455	up
Gill	Gene	comp20144_c0	1975	heat shock protein 21	8.42	0.000691	up
Gill	Gene	comp26101_c0	6134	myosin heavy chain type 2	8.4	1.46e-15	up
Gill	Gene	comp22442_c0	1063	myosin regulatory light chain 2-like	8.38	0.000943	up
Gill	Gene	comp18023_c1	1007	acylphosphatase-2-like	8.35	0.00109	up
Gill	Gene	comp7716_c0	2759	ryanodine receptor 44f-like	8.35	0.00109	up
Gill	Gene	comp20556_c2	2432	projectin short variant	8.27	0.00146	up
Gill	Gene	comp28772_c0	2459	No BLAST Hits	8.27	0.00146	up
Gill	Gene	comp3251_c0	500	No BLAST Hits	8.27	0.00146	up
Gill	Gene	comp18902_c0	1591	I-connectin	8.27	0.00146	up
Gill	Gene	comp23770_c0	3175	long form-like	8.2	1.04e-11	up
Gill	Gene	comp7151_c0	632	No annotation	8.18	3.55e-13	up
Gill	Gene	comp28986_c0	2284	No BLAST Hits	8.15	0.00245	up
Gill	Gene	comp11795_c0	2223	l long form	8.06	0.00358	up
Gill	Gene	comp29039_c0	2536	ryanodine receptor	8.06	0.00358	up
Gill	Gene	comp26051_c5	1613	transmembrane protein 53-like	7.92	0.00616	up
Gill	Gene	comp24441_c0	2636	muscle m-line assembly protein unc-89-like	7.87	0.00751	up
Gill	Gene	comp21093_c0	1831	muscle m-line assembly protein unc-89	7.87	0.00751	up
Gill	Gene	comp18532_c0	1390	troponin i	7.86	2.4e-14	up
Gill	Gene	comp6992_c0	1379	troponin isoform 1-like	7.79	2.4e-14	up
Gill	Gene	comp21117_c0	1475	No BLAST Hits	7.77	0.0115	up
Gill	Gene	comp14437_c0	1345	No BLAST Hits	7.75	9.2e-09	up
Gill	Gene	comp15146_c0	1677	No BLAST Hits	7.72	1.8e-10	up
Gill	Gene	comp6234_c0	1262	No BLAST Hits	7.71	0.0142	up
Gill	Gene	comp18023_c0	768	No BLAST Hits	7.59	0.0221	up
Gill	Gene	comp5549_c0	1563	myosin light chain alkali	7.58	2.4e-14	up
Gill	Gene	comp22190_c0	1406	muscle m-line assembly protein unc-89	7.53	0.028	up
Gill	Gene	comp5753_c0	1022	sarcoplasmic calcium-binding protein	7.46	6.7e-14	up
Gill	Gene	comp16161_c1	667	No BLAST Hits	7.39	0.0448	up
Gill	Gene	comp17827_c0	1762	protein isoform a-like	7.39	0.0448	up
Gill	Gene	comp8359_c0	1335	myosin light chain	7.36	1.05e-13	up
Gill	Gene	comp7320_c0	1154	No BLAST Hits	7.1	4.02e-12	up
Gill	Gene	comp10271_c0	1298	muscle lim protein	6.75	1.76e-10	up
Gill	Gene	comp24880_c2	1360	No BLAST Hits	6.72	1.63e-10	up
Gill	Gene	comp14626_c0	641	myosin light chain 2	6.48	1.81e-05	up
Gill	Gene	comp10541_c0	658	skeletal muscle actin 2	6.38	3.25e-11	up
Gill	Gene	comp26135_c0	14063	Too Long for BLAST	6.35	6.24e-09	up
Gill	Gene	comp18711_c0	1703	No BLAST Hits	6.09	0.000115	up
Gill	Gene	comp9615_c0	3010	No annotation	6.09	0.000115	up
Gill	Gene	comp3242_c0	360	No BLAST Hits	6.08	4.86e-06	up
Gill	Gene	comp14376_c0	1710	No annotation	5.99	0.00018	up
Gill	Gene	comp16161_c0	1037	No BLAST Hits	5.75	0.000598	up
Gill	Gene	comp14415_c0	6276	No annotation	5.74	2.87e-05	up
Gill	Gene	comp19095_c0	1667	No annotation	5.72	0.000669	up
Gill	Gene	comp17984_c0	1920	la-related protein 6-like	5.47	6.56e-06	up
Gill	Gene	comp17314_c0	1873	No BLAST Hits	5.3	0.00405	up
Gill	Gene	comp17420_c0	1209	No BLAST Hits	5.28	5.56e-05	up
Gill	Gene	comp23021_c1	1341	dual specificity protein phosphatase isoform mdsp-like	5.26	0.00527	up
Gill	Gene	comp17879_c0	1150	muscle-specific protein 20-like	5.22	0.00036	up
Gill	Gene	comp26603_c0	479	No BLAST Hits	5.07	2.62e-05	up
Gill	Gene	comp8702_c0	606	No BLAST Hits	5.06	5.56e-05	up
Gill	Gene	comp3429_c0	502	No BLAST Hits	4.99	0.0167	up
Gill	Gene	comp23644_c0	3385	intraflagellar transport protein 43 homolog	4.4	3.65e-05	up
Gill	Gene	comp25440_c2	1520	troponin t	4.18	1.84e-05	up
Gill	Gene	comp12141_c0	2367	junctophilin-1-like isoform x3	4.09	0.014	up
Gill	Gene	comp5841_c0	4450	isoform d	4.03	0.0176	up
Gill	Gene	comp27594_c0	2324	nhl repeat-containing	3.93	0.0259	up
Gill	Gene	comp19278_c0	499	No BLAST Hits	3.7	0.00022	up
Gill	Gene	comp14551_c0	3410	sodium calcium exchanger 3-like	3.65	0.0043	up
Gill	Gene	comp17194_c0	262	No BLAST Hits	3.51	0.0043	up
Gill	Gene	comp22894_c0	7443	No annotation	3.5	0.00245	up
Gill	Gene	comp14225_c0	1284	cuticle protein 6	3.46	0.0463	up
Gill	Gene	comp25361_c0	3353	calcium-transporting atpase sarcoplasmic endoplasmic reticulum type-like	3.24	0.00221	up
Gill	Gene	comp19278_c1	417	No BLAST Hits	3.15	0.00527	up
Gill	Gene	comp17868_c0	2681	tropomyosin	2.81	0.0142	up
Gill	Gene	comp10610_c0	1514	nuclear factor interleukin-3-regulated	2.79	0.0177	up
Gill	Transcript	comp25712_c1_seq3	4619	poly	11.45	1.61e-11	up
Gill	Transcript	comp14566_c0_seq1	1489	No BLAST Hits	11.41	1.97e-11	up
Gill	Transcript	comp24201_c0_seq5	5183	endoplasmic reticulum aminopeptidase 2-like	11.41	1.97e-11	up
Gill	Transcript	comp22038_c0_seq4	7166	No BLAST Hits	11.33	3.12e-11	up
Gill	Transcript	comp24814_c0_seq2	1864	No BLAST Hits	11.18	8.2e-11	up
Gill	Transcript	comp23512_c2_seq4	4223	protein pellino	11.11	1.16e-10	up
Gill	Transcript	comp25013_c0_seq2	2419	facilitated trehalose transporter tret1-2 homolog	11.06	1.55e-10	up
Gill	Transcript	comp18809_c0_seq2	6040	collagen alpha-2 partial	10.92	3.33e-10	up
Gill	Transcript	comp15146_c0_seq2	1402	No BLAST Hits	10.9	3.66e-10	up
Gill	Transcript	comp26336_c0_seq4	2266	succinate dehydrogenase	10.86	4.73e-10	up
Gill	Transcript	comp22038_c0_seq1	7532	tumor protein p53-inducible nuclear protein 2	10.72	1.01e-09	up
Gill	Transcript	comp23435_c0_seq2	1569	heat shock protein 67b2	10.69	1.19e-09	up
Gill	Transcript	comp23566_c0_seq2	5861	low-density lipoprotein receptor class a domain-containing protein 3	10.67	1.34e-09	up
Gill	Transcript	comp25676_c2_seq1	5994	No BLAST Hits	10.59	2.17e-09	up
Gill	Transcript	comp25500_c1_seq2	4608	dehydrogenase reductase sdr family member 7	10.56	2.55e-09	up
Gill	Transcript	comp25530_c0_seq1	952	No BLAST Hits	10.51	3.17e-09	up
Gill	Transcript	comp23644_c0_seq6	2395	No BLAST Hits	10.51	3.17e-09	up
Gill	Transcript	comp26336_c0_seq1	1488	succinate dehydrogenase	10.49	3.45e-09	up
Gill	Transcript	comp25010_c1_seq10	29193	Too Long for BLAST	10.47	4.19e-09	up
Gill	Transcript	comp26202_c1_seq16	16442	Too Long for BLAST	10.38	6.47e-09	up
Gill	Transcript	comp26136_c0_seq1	7619	leucine-rich repeat and wd repeat-containing protein kiaa1239 isoform x1	10.34	7.88e-09	up
Gill	Transcript	comp23852_c0_seq1	10307	Too Long for BLAST	10.31	8.86e-09	up
Gill	Transcript	comp25724_c0_seq6	3356	protein n-terminal glutamine amidohydrolase-like	10.28	1.09e-08	up
Gill	Transcript	comp24497_c1_seq2	412	truncated actin-4	10.26	1.18e-08	up
Gill	Transcript	comp10541_c0_seq2	539	alpha skeletal partial	10.24	1.38e-08	up
Gill	Transcript	comp26104_c0_seq1	3092	alpha-mannosidase 2	10.23	1.44e-08	up
Gill	Transcript	comp25102_c3_seq23	7128	No BLAST Hits	10.19	1.78e-08	up
Gill	Transcript	comp25528_c0_seq1	2772	No BLAST Hits	10.17	2e-08	up
Gill	Transcript	comp17719_c0_seq1	940	syndecan-like isoform x2	10.12	2.5e-08	up
Gill	Transcript	comp26202_c1_seq3	17627	Too Long for BLAST	10.1	2.7e-08	up
Gill	Transcript	comp18725_c0_seq2	1803	mitochondrial import inner membrane translocase subunit tim17-b-like	10.1	2.7e-08	up
Gill	Transcript	comp21499_c0_seq1	2765	No BLAST Hits	10.07	3.24e-08	up
Gill	Transcript	comp24991_c0_seq3	1106	calcyphosin-like protein	10.07	3.24e-08	up
Gill	Transcript	comp19599_c1_seq2	2440	No BLAST Hits	10.05	3.6e-08	up
Gill	Transcript	comp23204_c0_seq4	3789	isoform c	10.03	3.78e-08	up
Gill	Transcript	comp20456_c0_seq2	4883	patched domain-containing protein 3	10.02	3.97e-08	up
Gill	Transcript	comp25788_c3_seq5	942	No BLAST Hits	10.02	3.97e-08	up
Gill	Transcript	comp25440_c1_seq4	2734	macoilin isoform x2	9.98	5.17e-08	up
Gill	Transcript	comp23129_c1_seq6	1115	four and a half lim domains	9.96	5.86e-08	up
Gill	Transcript	comp23522_c2_seq2	7610	polycomb protein scm	9.92	7.78e-08	up
Gill	Transcript	comp21930_c0_seq1	2372	ribonucleoside-diphosphate reductase subunit m2	9.86	1.03e-07	up
Gill	Transcript	comp26109_c1_seq10	2750	u3 small nucleolar rna-associated protein 14-like protein a	9.85	1.1e-07	up
Gill	Transcript	comp26134_c1_seq2	6909	No BLAST Hits	9.84	1.17e-07	up
Gill	Transcript	comp24154_c0_seq2	12273	Too Long for BLAST	9.79	1.51e-07	up
Gill	Transcript	comp24938_c0_seq1	987	No BLAST Hits	9.79	1.51e-07	up
Gill	Transcript	comp25766_c0_seq5	2363	agap007547-pa-like protein	9.79	1.51e-07	up
Gill	Transcript	comp14415_c0_seq2	6225	titin isoform x5	9.77	1.6e-07	up
Gill	Transcript	comp21531_c2_seq18	3430	ankyrin- partial	9.76	1.66e-07	up
Gill	Transcript	comp23980_c0_seq2	7093	No BLAST Hits	9.76	1.66e-07	up
Gill	Transcript	comp25842_c1_seq16	8535	Too Long for BLAST	9.76	1.66e-07	up
Gill	Transcript	comp24703_c1_seq2	2537	No BLAST Hits	9.74	1.78e-07	up
Gill	Transcript	comp26101_c0_seq3	6128	myosin heavy chain type 2	9.72	2.06e-07	up
Gill	Transcript	comp21531_c2_seq32	4859	ankyrin- partial	9.72	2.06e-07	up
Gill	Transcript	comp23068_c0_seq3	5998	No BLAST Hits	9.7	2.18e-07	up
Gill	Transcript	comp21807_c1_seq8	4628	histone deacetylase	9.69	2.31e-07	up
Gill	Transcript	comp26388_c0_seq3	2922	pre-mrna-processing factor 6	9.69	2.31e-07	up
Gill	Transcript	comp25658_c0_seq3	7889	No BLAST Hits	9.69	2.31e-07	up
Gill	Transcript	comp21401_c0_seq3	6342	protein strawberry notch	9.69	2.31e-07	up
Gill	Transcript	comp24215_c0_seq10	2301	non-histone protein 10	9.66	2.68e-07	up
Gill	Transcript	comp19880_c1_seq5	3505	rna binding protein fox-1 homolog 1-like	9.63	3.13e-07	up
Gill	Transcript	comp23533_c0_seq8	4061	hexokinase	9.63	3.13e-07	up
Gill	Transcript	comp18832_c0_seq1	1168	No BLAST Hits	9.61	3.7e-07	up
Gill	Transcript	comp24398_c0_seq4	1936	sorting and assembly machinery component 50-like protein	9.57	4.64e-07	up
Gill	Transcript	comp26085_c1_seq3	7228	No BLAST Hits	9.57	4.64e-07	up
Gill	Transcript	comp26070_c1_seq2	4541	isocitrate dehydrogenase	9.55	5e-07	up
Gill	Transcript	comp25102_c3_seq25	7098	protein outspread	9.55	5e-07	up
Gill	Transcript	comp23644_c0_seq2	3226	intraflagellar transport protein 43 homolog	9.53	5.43e-07	up
Gill	Transcript	comp23454_c0_seq5	5622	No BLAST Hits	9.52	5.93e-07	up
Gill	Transcript	comp25969_c0_seq6	9842	Too Long for BLAST	9.5	6.37e-07	up
Gill	Transcript	comp16942_c0_seq4	3423	mrna-capping enzyme isoform x1	9.5	6.37e-07	up
Gill	Transcript	comp25180_c0_seq4	7391	biotin--protein ligase	9.48	6.81e-07	up
Gill	Transcript	comp26034_c0_seq1	3866	isopentenyl-diphosphate delta-isomerase partial	9.48	6.81e-07	up
Gill	Transcript	comp15146_c0_seq1	1677	No BLAST Hits	9.48	6.81e-07	up
Gill	Transcript	comp26070_c1_seq1	3724	isocitrate dehydrogenase	9.47	7.38e-07	up
Gill	Transcript	comp20211_c0_seq1	3446	headcase protein	9.45	7.92e-07	up
Gill	Transcript	comp23689_c0_seq1	2909	senecionine n-	9.45	7.92e-07	up
Gill	Transcript	comp20490_c0_seq1	2837	protein kri1 homolog	9.43	8.6e-07	up
Gill	Transcript	comp19178_c0_seq2	4574	hypothetical protein LOTGIDRAFT_174078	9.43	8.6e-07	up
Gill	Transcript	comp26228_c0_seq9	7468	No BLAST Hits	9.4	1.02e-06	up
Gill	Transcript	comp21920_c2_seq5	364	No BLAST Hits	9.38	1.12e-06	up
Gill	Transcript	comp25701_c0_seq2	6127	active breakpoint cluster region-related protein	9.38	1.12e-06	up
Gill	Transcript	comp18532_c0_seq2	1390	troponin i	9.34	1.34e-06	up
Gill	Transcript	comp22894_c0_seq1	7390	No BLAST Hits	9.32	1.46e-06	up
Gill	Transcript	comp18344_c0_seq2	3436	rna-binding protein	9.31	1.61e-06	up
Gill	Transcript	comp23204_c0_seq13	3942	isoform c	9.29	1.77e-06	up
Gill	Transcript	comp25642_c1_seq12	2012	thioredoxin domain-containing protein 9	9.29	1.77e-06	up
Gill	Transcript	comp21965_c0_seq2	1955	hypothetical protein BRAFLDRAFT_97801	9.27	1.94e-06	up
Gill	Transcript	comp19705_c0_seq17	3832	hypothetical protein G5I_08972	9.25	2.12e-06	up
Gill	Transcript	comp16116_c0_seq5	4906	n-acetylglucosamine-6-sulfatase isoform x1	9.25	2.12e-06	up
Gill	Transcript	comp25570_c1_seq1	2384	probable nucleolar gtp-binding protein 1-like	9.23	2.31e-06	up
Gill	Transcript	comp26027_c0_seq18	6806	dynactin subunit 1 isoform x1	9.23	2.31e-06	up
Gill	Transcript	comp21965_c0_seq3	1732	No BLAST Hits	9.23	2.31e-06	up
Hepatopancreas	Gene	comp16233_c0	1363	cuticle proprotein	-12.41	1.54e-13	down
Hepatopancreas	Gene	comp10242_c0	919	No BLAST Hits	-12.1	9.65e-13	down
Hepatopancreas	Gene	comp10097_c0	850	No BLAST Hits	-12.07	9.75e-13	down
Hepatopancreas	Gene	comp8677_c0	633	calcified cuticle protein	-11.69	9.77e-12	down
Hepatopancreas	Gene	comp14403_c0	664	gastrolith protein 10	-11.08	2.84e-10	down
Hepatopancreas	Gene	comp26650_c0	643	No BLAST Hits	-10.99	4.66e-10	down
Hepatopancreas	Gene	comp18664_c0	2982	No BLAST Hits	-10.87	8.87e-10	down
Hepatopancreas	Gene	comp26553_c0	334	cuticle proprotein	-10.53	7.17e-09	down
Hepatopancreas	Gene	comp4847_c0	686	cuticle proprotein	-10.28	2.95e-08	down
Hepatopancreas	Gene	comp26499_c0	518	No BLAST Hits	-10.07	1.05e-07	down
Hepatopancreas	Gene	comp8839_c0	2407	tyrosine recombinase	-10.05	1.05e-07	down
Hepatopancreas	Gene	comp10556_c0	1900	low quality protein: zonadhesin	-9.97	1.25e-14	down
Hepatopancreas	Gene	comp6655_c0	896	No BLAST Hits	-9.63	1.33e-06	down
Hepatopancreas	Gene	comp26648_c0	313	No BLAST Hits	-9.4	4.31e-06	down
Hepatopancreas	Gene	comp20628_c0	1131	cuticle proprotein	-8.87	5.4e-17	down
Hepatopancreas	Gene	comp13166_c0	723	No BLAST Hits	-8.85	6.68e-05	down
Hepatopancreas	Gene	comp23500_c1	1189	carboxylesterase	-8.83	7.36e-05	down
Hepatopancreas	Gene	comp18722_c1	906	No BLAST Hits	-8.77	1.18e-11	down
Hepatopancreas	Gene	comp3648_c0	538	No BLAST Hits	-8.64	0.000198	down
Hepatopancreas	Gene	comp9778_c0	256	No BLAST Hits	-8.59	0.000257	down
Hepatopancreas	Gene	comp7612_c0	1398	cuticular protein analogous to peritrophins 3-a1 precursor	-8.56	0.000296	down
Hepatopancreas	Gene	comp9435_c0	653	No BLAST Hits	-8.44	0.00056	down
Hepatopancreas	Gene	comp19189_c0	442	No BLAST Hits	-8.27	0.0011	down
Hepatopancreas	Gene	comp19189_c1	2437	No BLAST Hits	-8.25	2.45e-10	down
Hepatopancreas	Gene	comp27370_c0	720	cuticle proprotein	-8.23	0.0013	down
Hepatopancreas	Gene	comp23080_c0	3560	fibrocystin-l-like	-8.08	0.00274	down
Hepatopancreas	Gene	comp19371_c0	779	No BLAST Hits	-7.95	0.00476	down
Hepatopancreas	Gene	comp13004_c0	2894	leucine-rich repeat-containing protein ddb_g0290503-like	-7.81	0.00857	down
Hepatopancreas	Gene	comp13665_c0	987	cuticle protein bd1	-7.73	1.37e-10	down
Hepatopancreas	Gene	comp27512_c0	1119	PREDICTED: uncharacterized protein LOC103313083 isoform X2	-7.59	0.0179	down
Hepatopancreas	Gene	comp9338_c0	440	crustin partial	-7.53	0.0216	down
Hepatopancreas	Gene	comp13616_c0	664	No BLAST Hits	-7.41	0.0329	down
Hepatopancreas	Gene	comp22752_c1	688	No BLAST Hits	-7.41	0.0329	down
Hepatopancreas	Gene	comp25987_c0	3869	carbohydrate sulfotransferase 4-like	-7.34	0.0402	down
Hepatopancreas	Gene	comp21661_c0	1094	calcified cuticle protein	-7.31	1.75e-10	down
Hepatopancreas	Gene	comp24563_c2	1034	No BLAST Hits	-7.19	1.05e-07	down
Hepatopancreas	Gene	comp19189_c2	2788	altered inheritance of mitochondria protein 3-like isoform x2	-7.15	3.98e-10	down
Hepatopancreas	Gene	comp18626_c0	1151	No BLAST Hits	-6.91	6.17e-07	down
Hepatopancreas	Gene	comp20951_c1	971	chitin deacetylase-like isoform h	-6.73	1.68e-06	down
Hepatopancreas	Gene	comp17716_c0	1881	No BLAST Hits	-6.72	1.74e-06	down
Hepatopancreas	Gene	comp6622_c0	764	No BLAST Hits	-6.71	1.81e-06	down
Hepatopancreas	Gene	comp20951_c2	689	flocculation protein flo11 isoform x1	-6.49	6.07e-06	down
Hepatopancreas	Gene	comp6677_c0	1404	No BLAST Hits	-6.43	7.99e-06	down
Hepatopancreas	Gene	comp13942_c0	1478	No BLAST Hits	-6.4	8.71e-06	down
Hepatopancreas	Gene	comp6040_c0	2167	isoform b	-6.26	1.39e-10	down
Hepatopancreas	Gene	comp5229_c0	542	No BLAST Hits	-6.24	9.22e-09	down
Hepatopancreas	Gene	comp24839_c0	3520	chaoptin-like isoform x1	-5.93	0.000106	down
Hepatopancreas	Gene	comp12822_c0	464	gastrolith protein 10	-5.83	6.28e-06	down
Hepatopancreas	Gene	comp21954_c0	2450	angiotensin-converting enzyme	-5.81	0.000203	down
Hepatopancreas	Gene	comp22967_c0	4336	brain chitinase and chia	-5.77	8.42e-06	down
Hepatopancreas	Gene	comp24909_c0	1359	No BLAST Hits	-5.73	1.04e-05	down
Hepatopancreas	Gene	comp20311_c0	2868	No BLAST Hits	-5.7	1.17e-05	down
Hepatopancreas	Gene	comp3484_c0	1644	serine protease	-5.65	1.48e-05	down
Hepatopancreas	Gene	comp21468_c0	1154	cuticular protein isoform a	-5.43	8.71e-06	down
Hepatopancreas	Gene	comp5018_c0	464	No BLAST Hits	-5.21	0.00366	down
Hepatopancreas	Gene	comp6836_c0	325	crustin partial	-5.18	0.00427	down
Hepatopancreas	Gene	comp13010_c0	2212	aael003425- partial	-5.13	7.81e-08	down
Hepatopancreas	Gene	comp18248_c0	742	apolipoprotein d	-5.08	0.00693	down
Hepatopancreas	Gene	comp18076_c0	3692	proton-coupled folate transporter-like	-5.06	5.26e-06	down
Hepatopancreas	Gene	comp19974_c0	1941	No annotation	-5.03	6.73e-05	down
Hepatopancreas	Gene	comp3286_c0	2236	tpa: endonuclease-reverse transcriptase	-5.01	0.00786	down
Hepatopancreas	Gene	comp21468_c1	1638	No BLAST Hits	-4.97	1.4e-05	down
Hepatopancreas	Gene	comp11237_c0	569	crustin partial	-4.89	0.0118	down
Hepatopancreas	Gene	comp25761_c0	1387	agap003746-pa-like protein	-4.77	0.0189	down
Hepatopancreas	Gene	comp20650_c0	1038	cuticular protein analogous to peritrophins 3-b precursor	-4.68	0.0022	down
Hepatopancreas	Gene	comp19176_c0	3510	adenylate cyclase	-4.58	0.000732	down
Hepatopancreas	Gene	comp6468_c0	422	No BLAST Hits	-4.35	0.00971	down
Hepatopancreas	Gene	comp20972_c0	1280	No BLAST Hits	-4.29	4.24e-05	down
Hepatopancreas	Gene	comp18314_c1	2010	pollen-specific leucine-rich repeat extensin-like protein partial	-4.26	0.00366	down
Hepatopancreas	Gene	comp20192_c1	2768	gamma-butyrobetaine dioxygenase	-4.25	2.02e-05	down
Hepatopancreas	Gene	comp20916_c0	1038	No BLAST Hits	-4.16	0.0202	down
Hepatopancreas	Gene	comp18314_c0	2162	titin-like isoform x1	-4.12	0.0229	down
Hepatopancreas	Gene	comp18580_c0	1126	No BLAST Hits	-4.07	0.00341	down
Hepatopancreas	Gene	comp13516_c0	1331	si:dkey- protein	-4.05	0.0261	down
Hepatopancreas	Gene	comp26134_c2	325	No BLAST Hits	-4.05	0.0261	down
Hepatopancreas	Gene	comp12705_c0	1114	chondroitin proteoglycan-2-like	-4.01	0.000821	down
Hepatopancreas	Gene	comp9896_c0	1626	hypothetical protein EAG_00309	-4.01	0.0302	down
Hepatopancreas	Gene	comp9414_c0	645	atrial natriuretic peptide-converting enzyme	-3.94	0.0127	down
Hepatopancreas	Gene	comp23751_c1	3127	low-density lipoprotein	-3.93	0.0387	down
Hepatopancreas	Gene	comp14407_c0	766	No BLAST Hits	-3.86	0.0182	down
Hepatopancreas	Gene	comp17078_c1	482	No BLAST Hits	-3.83	0.0203	down
Hepatopancreas	Gene	comp17001_c0	737	paired box protein and transposase domain containing protein	-3.51	0.00697	down
Hepatopancreas	Gene	comp17224_c0	1319	cuticle protein 6	-3.45	0.0364	down
Hepatopancreas	Gene	comp15557_c0	567	No BLAST Hits	-3.36	0.0101	down
Hepatopancreas	Gene	comp9265_c0	2505	No BLAST Hits	-3.36	0.0118	down
Hepatopancreas	Gene	comp18941_c0	2290	heat shock 70 kda protein cognate 3	-3.24	0.00171	down
Hepatopancreas	Gene	comp20285_c0	1397	No BLAST Hits	-3.23	0.0174	down
Hepatopancreas	Gene	comp26596_c0	300	No BLAST Hits	-3.22	0.0154	down
Hepatopancreas	Gene	comp13451_c0	1502	trypsin-like serine protease	-3.22	0.0034	down
Hepatopancreas	Gene	comp6257_c0	1543	No BLAST Hits	-3.18	0.0325	down
Hepatopancreas	Gene	comp24213_c0	3419	carotene -monooxygenase	-3.16	0.0137	down
Hepatopancreas	Gene	comp10103_c0	1246	peritrophin a	-3.09	0.0118	down
Hepatopancreas	Gene	comp18973_c0	601	No BLAST Hits	-3.07	0.0364	down
Hepatopancreas	Gene	comp22653_c0	3226	heat shock protein 90	-3.07	0.00515	down
Hepatopancreas	Gene	comp16394_c1	355	No BLAST Hits	-2.95	0.023	down
Hepatopancreas	Gene	comp5675_c0	735	No BLAST Hits	-2.91	0.0101	down
Hepatopancreas	Gene	comp20004_c0	938	heme-binding protein 2	-2.87	0.0212	down
Hepatopancreas	Gene	comp26519_c0	397	No BLAST Hits	-2.8	0.0209	down
Hepatopancreas	Gene	comp26462_c0	561	No BLAST Hits	-2.79	0.0141	down
Hepatopancreas	Transcript	comp24732_c0_seq2	2577	receptor expression-enhancing protein 5-like	-14.58	2.37e-19	down
Hepatopancreas	Transcript	comp4958_c0_seq1	1483	cytoplasmic manganese superoxide dismutase	-14.19	1.69e-18	down
Hepatopancreas	Transcript	comp20628_c0_seq1	963	cuticle proprotein	-13.85	1.18e-17	down
Hepatopancreas	Transcript	comp23016_c0_seq2	5884	beta- -galactosyltransferase partial	-13.42	1.32e-16	down
Hepatopancreas	Transcript	comp16538_c0_seq2	3155	group xv phospholipase a2-like	-13.26	3.24e-16	down
Hepatopancreas	Transcript	comp25764_c0_seq1	2825	peptidyl-prolyl cis-trans isomerase sdccag10	-12.83	2.87e-15	down
Hepatopancreas	Transcript	comp16233_c0_seq1	1363	cuticle proprotein	-12.27	1.04e-13	down
Hepatopancreas	Transcript	comp10242_c0_seq1	919	No BLAST Hits	-12.1	2.99e-13	down
Hepatopancreas	Transcript	comp25923_c1_seq7	549	GK16933	-12.09	3.15e-13	down
Hepatopancreas	Transcript	comp10097_c0_seq1	850	No BLAST Hits	-12.07	3.33e-13	down
Hepatopancreas	Transcript	comp8677_c0_seq1	633	calcified cuticle protein	-11.7	3.25e-12	down
Hepatopancreas	Transcript	comp23980_c0_seq2	7093	nascent polypeptide-associated complex subunit muscle-specific form-like	-11.55	7.71e-12	down
Hepatopancreas	Transcript	comp23010_c0_seq3	1872	creatininase	-11.45	1.53e-11	down
Hepatopancreas	Transcript	comp20088_c0_seq1	695	protein charybde-like	-11.41	1.79e-11	down
Hepatopancreas	Transcript	comp16662_c0_seq1	2268	transcription initiation factor iib	-11.29	3.94e-11	down
Hepatopancreas	Transcript	comp23531_c0_seq18	4173	inositol-tetrakisphosphate 1-kinase	-11.23	5.24e-11	down
Hepatopancreas	Transcript	comp24882_c0_seq2	4507	unc-112-related protein	-11.13	9.55e-11	down
Hepatopancreas	Transcript	comp14403_c0_seq1	664	gastrolith protein 10	-11.09	1.12e-10	down
Hepatopancreas	Transcript	comp25958_c0_seq6	5288	transcription elongation factor spt5	-11.04	1.37e-10	down
Hepatopancreas	Transcript	comp23223_c0_seq2	2054	neurotransmitter gated ion channel	-11.03	1.41e-10	down
Hepatopancreas	Transcript	comp17497_c0_seq2	2918	No BLAST Hits	-11.01	1.54e-10	down
Hepatopancreas	Transcript	comp23118_c0_seq2	9316	Too Long for BLAST	-11	1.62e-10	down
Hepatopancreas	Transcript	comp26650_c0_seq1	643	No BLAST Hits	-10.99	1.71e-10	down
Hepatopancreas	Transcript	comp10381_c0_seq2	3193	isoform a	-10.9	2.93e-10	down
Hepatopancreas	Transcript	comp25261_c0_seq3	1973	cd9 antigen	-10.89	3.12e-10	down
Hepatopancreas	Transcript	comp18721_c1_seq2	751	endoplasmic reticulum protein 57	-10.86	3.74e-10	down
Hepatopancreas	Transcript	comp25639_c0_seq2	3558	lipoyltransferase mitochondrial-like	-10.85	3.83e-10	down
Hepatopancreas	Transcript	comp21713_c0_seq2	3046	No BLAST Hits	-10.72	8.37e-10	down
Hepatopancreas	Transcript	comp22926_c1_seq1	3396	No BLAST Hits	-10.65	1.26e-09	down
Hepatopancreas	Transcript	comp19317_c0_seq5	2517	No BLAST Hits	-10.65	1.3e-09	down
Hepatopancreas	Transcript	comp26065_c0_seq11	5829	pol polyprotein	-10.59	1.75e-09	down
Hepatopancreas	Transcript	comp20089_c0_seq1	3966	pleckstrin homology-like domain family b member 1 isoform x3	-10.58	1.9e-09	down
Hepatopancreas	Transcript	comp25488_c0_seq4	3084	testin-like isoform 3	-10.55	2.17e-09	down
Hepatopancreas	Transcript	comp26553_c0_seq1	334	cuticle proprotein	-10.54	2.33e-09	down
Hepatopancreas	Transcript	comp26054_c0_seq1	1250	No BLAST Hits	-10.53	2.41e-09	down
Hepatopancreas	Transcript	comp19388_c0_seq5	2770	phosphatidate phosphatase	-10.48	3.15e-09	down
Hepatopancreas	Transcript	comp21961_c0_seq2	9163	Too Long for BLAST	-10.46	3.36e-09	down
Hepatopancreas	Transcript	comp20549_c0_seq3	3965	hypothetical protein L798_02067	-10.46	3.36e-09	down
Hepatopancreas	Transcript	comp26412_c0_seq2	5409	transposable element tc3 transposase	-10.46	3.36e-09	down
Hepatopancreas	Transcript	comp19446_c0_seq4	6856	No BLAST Hits	-10.44	3.85e-09	down
Hepatopancreas	Transcript	comp25192_c0_seq1	1720	No BLAST Hits	-10.41	4.72e-09	down
Hepatopancreas	Transcript	comp25958_c0_seq5	5276	transcription elongation factor spt5	-10.36	5.94e-09	down
Hepatopancreas	Transcript	comp26051_c4_seq3	4740	protocadherin fat 1 isoform x2	-10.34	6.58e-09	down
Hepatopancreas	Transcript	comp4847_c0_seq1	686	cuticle proprotein	-10.29	8.9e-09	down
Hepatopancreas	Transcript	comp25328_c5_seq4	3001	e3 ubiquitin-protein ligase march6	-10.29	8.9e-09	down
Hepatopancreas	Transcript	comp25593_c1_seq8	2522	No BLAST Hits	-10.28	9.34e-09	down
Hepatopancreas	Transcript	comp13790_c1_seq3	2624	No BLAST Hits	-10.27	9.7e-09	down
Hepatopancreas	Transcript	comp22325_c1_seq3	4005	probable risc-loading complex subunit brafldraft_242885 isoform x1	-10.22	1.26e-08	down
Hepatopancreas	Transcript	comp23690_c0_seq5	4099	ribosome-binding protein 1 isoform x1	-10.21	1.3e-08	down
Hepatopancreas	Transcript	comp26405_c0_seq1	3992	structural maintenance of chromosomes protein 1a	-10.21	1.3e-08	down
Hepatopancreas	Transcript	comp26228_c0_seq14	7561	transforming acidic coiled coil containing	-10.18	1.59e-08	down
Hepatopancreas	Transcript	comp18664_c0_seq1	2169	No BLAST Hits	-10.18	1.59e-08	down
Hepatopancreas	Transcript	comp25570_c1_seq7	2226	probable nucleolar gtp-binding protein 1-like	-10.18	1.59e-08	down
Hepatopancreas	Transcript	comp25959_c0_seq4	6857	polycystic kidney disease and receptor for egg jelly-related protein	-10.15	1.78e-08	down
Hepatopancreas	Transcript	comp21146_c0_seq10	9283	Too Long for BLAST	-10.14	1.86e-08	down
Hepatopancreas	Transcript	comp16459_c0_seq4	1939	clathrin light chain	-10.08	2.57e-08	down
Hepatopancreas	Transcript	comp26499_c0_seq1	518	No BLAST Hits	-10.08	2.57e-08	down
Hepatopancreas	Transcript	comp24498_c0_seq3	1947	No BLAST Hits	-10.06	2.89e-08	down
Hepatopancreas	Transcript	comp8839_c0_seq1	2407	tyrosine recombinase	-10.06	2.89e-08	down
Hepatopancreas	Transcript	comp21531_c2_seq20	4964	No BLAST Hits	-10.03	3.22e-08	down
Hepatopancreas	Transcript	comp26377_c1_seq2	2148	c-1-tetrahydrofolate cytoplasmic	-9.99	4.09e-08	down
Hepatopancreas	Transcript	comp26027_c0_seq14	6691	No BLAST Hits	-9.99	4.09e-08	down
Hepatopancreas	Transcript	comp20297_c0_seq21	4673	No BLAST Hits	-9.98	4.36e-08	down
Hepatopancreas	Transcript	comp10556_c0_seq1	1900	low quality protein: zonadhesin	-9.97	2.87e-15	down
Hepatopancreas	Transcript	comp24598_c1_seq1	6266	methyl- -binding domain protein 4 isoform x3	-9.96	4.96e-08	down
Hepatopancreas	Transcript	comp21201_c0_seq4	1078	lactoylglutathione lyase	-9.96	4.96e-08	down
Hepatopancreas	Transcript	comp17716_c0_seq1	1881	No BLAST Hits	-9.95	5.29e-08	down
Hepatopancreas	Transcript	comp24058_c0_seq1	4802	ptb domain-containing engulfment adapter protein 1	-9.94	5.65e-08	down
Hepatopancreas	Transcript	comp22967_c0_seq1	4336	brain chitinase and chia	-9.92	5.99e-08	down
Hepatopancreas	Transcript	comp24783_c1_seq3	2479	protein fam107b isoform x3	-9.92	5.99e-08	down
Hepatopancreas	Transcript	comp26198_c1_seq1	5318	tyrosine-protein kinase partial	-9.91	6.41e-08	down
Hepatopancreas	Transcript	comp25080_c1_seq2	3636	sulfide:quinone mitochondrial	-9.9	6.86e-08	down
Hepatopancreas	Transcript	comp22900_c3_seq27	4867	histone-lysine n- h3 lysine-79 specific isoform x3	-9.89	7.14e-08	down
Hepatopancreas	Transcript	comp21348_c0_seq1	2348	atp-binding cassette sub-family b member mitochondrial	-9.87	7.6e-08	down
Hepatopancreas	Transcript	comp22628_c0_seq5	4709	signal transducer and activator of transcription	-9.87	7.6e-08	down
Hepatopancreas	Transcript	comp23952_c0_seq5	5221	tyrosine-protein phosphatase corkscrew-like	-9.84	8.74e-08	down
Hepatopancreas	Transcript	comp25433_c1_seq1	1412	lyr motif-containing protein 4-like	-9.83	9.38e-08	down
Hepatopancreas	Transcript	comp25028_c0_seq1	3254	trans-2-enoyl- mitochondrial	-9.82	1e-07	down
Hepatopancreas	Transcript	comp23059_c0_seq6	5403	sodium-dependent excitatory amino acid transporter	-9.8	1.07e-07	down
Hepatopancreas	Transcript	comp24224_c0_seq1	8471	Too Long for BLAST	-9.8	1.07e-07	down
Hepatopancreas	Transcript	comp17034_c1_seq2	1982	moesin ezrin radixin homolog 1-like isoform x2	-9.78	1.21e-07	down
Hepatopancreas	Transcript	comp26265_c0_seq1	1935	No BLAST Hits	-9.75	1.4e-07	down
Hepatopancreas	Transcript	comp26228_c0_seq9	7468	transforming acidic coiled coil containing	-9.74	1.49e-07	down
Hepatopancreas	Transcript	comp23564_c0_seq10	3195	alcohol dehydrogenase class-3	-9.74	1.49e-07	down
Hepatopancreas	Transcript	comp26349_c0_seq7	5261	endothelin-converting enzyme 1-like	-9.72	1.74e-07	down
Hepatopancreas	Transcript	comp26174_c0_seq3	3505	No BLAST Hits	-9.7	1.87e-07	down
Hepatopancreas	Transcript	comp21457_c0_seq1	2262	peroxiredoxin-4	-9.7	1.87e-07	down
Hepatopancreas	Transcript	comp22658_c0_seq1	1327	protein frg1 homolog	-9.69	2e-07	down
Hepatopancreas	Transcript	comp23925_c2_seq2	4345	tbc1 domain family member 15	-9.67	2.17e-07	down
Hepatopancreas	Transcript	comp12600_c0_seq1	7400	No BLAST Hits	-9.66	2.33e-07	down
Hepatopancreas	Transcript	comp24326_c0_seq3	9468	Too Long for BLAST	-9.65	2.51e-07	down
Hepatopancreas	Transcript	comp6655_c0_seq1	896	No BLAST Hits	-9.63	2.71e-07	down
Hepatopancreas	Transcript	comp23291_c0_seq4	6120	rho guanine nucleotide exchange factor 18 isoform x1	-9.62	2.93e-07	down
Hepatopancreas	Transcript	comp18626_c0_seq1	1151	No BLAST Hits	-9.62	2.93e-07	down
Hepatopancreas	Transcript	comp26349_c0_seq2	4767	endothelin-converting enzyme 1-like	-9.61	3.13e-07	down
Hepatopancreas	Transcript	comp25953_c0_seq1	5130	growth arrest-specific protein 2-like	-9.61	3.13e-07	down
Hepatopancreas	Transcript	comp19820_c1_seq2	1084	No BLAST Hits	-9.61	3.13e-07	down
Hepatopancreas	Transcript	comp25833_c0_seq1	2182	protein sidekick-like	-9.61	3.13e-07	down
Hepatopancreas	Transcript	comp25164_c0_seq2	6421	phd finger	-9.58	3.64e-07	down
Hepatopancreas	Transcript	comp23531_c0_seq3	3680	inositol-tetrakisphosphate 1-kinase	-9.58	3.64e-07	down
Hepatopancreas	Gene	comp22445_c3	2259	serine threonine-protein kinase n-like	10.53	7.17e-09	up
Hepatopancreas	Gene	comp16962_c2	1123	thiopurine s-methyltransferase	8.46	0.00048	up
Hepatopancreas	Gene	comp20690_c0	728	No BLAST Hits	8.11	8.87e-10	up
Hepatopancreas	Gene	comp17216_c0	796	No BLAST Hits	7.88	0.00697	up
Hepatopancreas	Gene	comp6421_c0	470	No BLAST Hits	7.88	0.00697	up
Hepatopancreas	Gene	comp27847_c0	919	No BLAST Hits	7.71	0.0118	up
Hepatopancreas	Gene	comp8287_c0	932	No BLAST Hits	7.71	0.0118	up
Hepatopancreas	Gene	comp3251_c0	500	No BLAST Hits	7.46	0.0266	up
Hepatopancreas	Gene	comp19652_c0	789	No BLAST Hits	4.75	0.000202	up
Hepatopancreas	Gene	comp15366_c0	963	probable c-5 sterol desaturase 1-like	4.71	0.0353	up
Hepatopancreas	Gene	comp10045_c0	2554	d-3-phosphoglycerate dehydrogenase	4.39	1.21e-05	up
Hepatopancreas	Gene	comp5295_c0	754	leukocyte receptor cluster member 9	4.12	0.0108	up
Hepatopancreas	Gene	comp6269_c0	299	cytochrome b	4.04	0.0452	up
Hepatopancreas	Gene	comp24851_c0	2348	hemocyanin	3.96	2.89e-05	up
Hepatopancreas	Gene	comp12685_c0	451	No BLAST Hits	3.91	0.0115	up
Hepatopancreas	Gene	comp26855_c0	531	arthrodial cuticle protein	3.76	0.011	up
Hepatopancreas	Gene	comp20130_c0	889	No BLAST Hits	3.6	0.0332	up
Hepatopancreas	Gene	comp26974_c0	989	nadh dehydrogenase subunit 2	3.56	0.00935	up
Hepatopancreas	Gene	comp14986_c0	713	GA27092	3.55	0.0261	up
Hepatopancreas	Gene	comp19652_c1	397	No BLAST Hits	3.47	0.0339	up
Hepatopancreas	Gene	comp15822_c1	1035	No BLAST Hits	3.21	0.00935	up
Hepatopancreas	Gene	comp4600_c0	323	No BLAST Hits	2.92	0.0202	up
Hepatopancreas	Gene	comp13597_c0	873	No BLAST Hits	2.91	0.0118	up
Hepatopancreas	Gene	comp26147_c0	3553	4-coumarate-- ligase	2.87	0.0119	up
Hepatopancreas	Gene	comp6269_c1	926	cytochrome b	2.79	0.0442	up
Hepatopancreas	Gene	comp26564_c0	353	cytochrome oxidase subunit partial	2.79	0.0364	up
Hepatopancreas	Gene	comp25573_c0	2148	pancreatic alpha-amylase	2.78	0.0169	up
Hepatopancreas	Gene	comp26565_c0	648	cytochrome c oxidase subunit ii	2.74	0.023	up
Hepatopancreas	Gene	comp10200_c0	584	cytochrome oxidase subunit partial	2.68	0.0329	up
Hepatopancreas	Gene	comp26478_c0	257	No BLAST Hits	2.59	0.0353	up
Hepatopancreas	Gene	comp16095_c0	683	hemocyanin	2.58	0.031	up
Hepatopancreas	Gene	comp24694_c0	296	alpha-amylase	2.57	0.0452	up
Hepatopancreas	Transcript	comp25500_c1_seq2	4608	dehydrogenase reductase sdr family member 7	13.2	3.86e-16	up
Hepatopancreas	Transcript	comp16829_c0_seq1	2619	2-hydroxyacylsphingosine 1-beta-galactosyltransferase-like	12.72	5.83e-15	up
Hepatopancreas	Transcript	comp26374_c0_seq3	5046	lysosomal alpha-mannosidase	12.7	6.19e-15	up
Hepatopancreas	Transcript	comp25842_c1_seq16	8535	Too Long for BLAST	12.17	2.05e-13	up
Hepatopancreas	Transcript	comp26147_c0_seq4	3266	amp dependent coa ligase	12.01	4.77e-13	up
Hepatopancreas	Transcript	comp10045_c0_seq2	2554	d-3-phosphoglycerate dehydrogenase	11.9	9.78e-13	up
Hepatopancreas	Transcript	comp25478_c1_seq7	2122	hemocyanin subunit partial	11.88	1.04e-12	up
Hepatopancreas	Transcript	comp22038_c0_seq4	7166	No BLAST Hits	11.84	1.3e-12	up
Hepatopancreas	Transcript	comp26226_c0_seq1	4671	atp-dependent rna helicase dhx33 isoform x1	11.63	4.85e-12	up
Hepatopancreas	Transcript	comp22020_c0_seq1	1357	transmembrane protein 45b-like	11.37	2.45e-11	up
Hepatopancreas	Transcript	comp20690_c0_seq1	728	No BLAST Hits	11.23	5.26e-11	up
Hepatopancreas	Transcript	comp20991_c1_seq6	14911	Too Long for BLAST	11.1	1.12e-10	up
Hepatopancreas	Transcript	comp24814_c0_seq2	1864	No BLAST Hits	11.09	1.12e-10	up
Hepatopancreas	Transcript	comp19317_c0_seq1	2199	No BLAST Hits	11.09	1.12e-10	up
Hepatopancreas	Transcript	comp24411_c0_seq3	3410	paxillin-like isoform x1	11.06	1.26e-10	up
Hepatopancreas	Transcript	comp23502_c0_seq1	2094	No BLAST Hits	11.04	1.41e-10	up
Hepatopancreas	Transcript	comp26306_c0_seq2	4833	cca trna nucleotidyltransferase mitochondrial	10.93	2.46e-10	up
Hepatopancreas	Transcript	comp26430_c0_seq8	2929	acetolactate synthase-like	10.78	6.21e-10	up
Hepatopancreas	Transcript	comp20211_c0_seq1	3446	headcase protein	10.76	6.95e-10	up
Hepatopancreas	Transcript	comp25930_c1_seq2	5152	ecotropic viral integration site 5 ortholog isoform x1	10.73	8.14e-10	up
Hepatopancreas	Transcript	comp26236_c0_seq13	7615	pyruvate dehydrogenase phosphatase regulatory mitochondrial-like	10.72	8.61e-10	up
Hepatopancreas	Transcript	comp21930_c0_seq4	2436	ribonucleoside-diphosphate reductase subunit m2	10.69	9.69e-10	up
Hepatopancreas	Transcript	comp25959_c0_seq3	6872	polycystic kidney disease and receptor for egg jelly-related protein	10.64	1.4e-09	up
Hepatopancreas	Transcript	comp21930_c0_seq1	2372	ribonucleoside-diphosphate reductase subunit m2	10.54	2.33e-09	up
Hepatopancreas	Transcript	comp25686_c0_seq1	5807	long-chain-fatty-acid-- ligase 3-like isoform x2	10.53	2.47e-09	up
Hepatopancreas	Transcript	comp22445_c3_seq1	2259	serine threonine-protein kinase n isoform x1	10.53	2.47e-09	up
Hepatopancreas	Transcript	comp22038_c0_seq1	7532	tumor protein p53-inducible nuclear protein 1-like	10.51	2.66e-09	up
Hepatopancreas	Transcript	comp23531_c0_seq23	4166	inositol-tetrakisphosphate 1-kinase	10.5	2.76e-09	up
Hepatopancreas	Transcript	comp26412_c0_seq6	5410	transposable element tc3 transposase	10.45	3.69e-09	up
Hepatopancreas	Transcript	comp24694_c1_seq2	1673	pancreatic alpha-amylase-like	10.4	4.93e-09	up
Hepatopancreas	Transcript	comp22781_c0_seq1	2824	mrna export factor-like	10.38	5.38e-09	up
Hepatopancreas	Transcript	comp24817_c3_seq6	1004	No BLAST Hits	10.38	5.38e-09	up
Hepatopancreas	Transcript	comp20549_c0_seq4	3911	hypothetical protein L798_02067	10.32	7.21e-09	up
Hepatopancreas	Transcript	comp26405_c0_seq2	4011	structural maintenance of chromosomes protein 1a	10.24	1.13e-08	up
Hepatopancreas	Transcript	comp24854_c0_seq1	2230	No BLAST Hits	10.24	1.13e-08	up
Hepatopancreas	Transcript	comp25842_c1_seq15	6320	phospholipase b-like 2-like	10.24	1.13e-08	up
Hepatopancreas	Transcript	comp26198_c1_seq2	5352	tyrosine-protein kinase partial	10.21	1.37e-08	up
Hepatopancreas	Transcript	comp22228_c0_seq7	1560	wd repeat-containing protein 48	10.19	1.54e-08	up
Hepatopancreas	Transcript	comp17060_c1_seq4	4220	multidrug resistance protein 1-like	10.16	1.78e-08	up
Hepatopancreas	Transcript	comp19937_c0_seq2	4453	focadhesin-like isoform x1	10.15	1.86e-08	up
Hepatopancreas	Transcript	comp19446_c0_seq2	6773	zinc finger protein rotund-like	10.14	1.96e-08	up
Hepatopancreas	Transcript	comp24748_c0_seq3	809	No BLAST Hits	10.12	2.03e-08	up
Hepatopancreas	Transcript	comp18734_c0_seq1	3638	No BLAST Hits	10.12	2.03e-08	up
Hepatopancreas	Transcript	comp24669_c0_seq1	3490	tetratricopeptide repeat protein 19 mitochondrial-like	10.05	3.05e-08	up
Hepatopancreas	Transcript	comp19399_c1_seq2	856	btb poz domain-containing protein 2-like	10.04	3.22e-08	up
Hepatopancreas	Transcript	comp25570_c1_seq1	2384	probable nucleolar gtp-binding protein 1-like	10.02	3.42e-08	up
Hepatopancreas	Transcript	comp24329_c0_seq6	2331	monocarboxylate transporter 7	10.01	3.64e-08	up
Hepatopancreas	Transcript	comp18725_c0_seq2	1803	mitochondrial import inner membrane translocase subunit tim17-b-like	9.89	7.14e-08	up
Hepatopancreas	Transcript	comp19820_c1_seq1	1096	No BLAST Hits	9.89	7.14e-08	up
Hepatopancreas	Transcript	comp25847_c0_seq2	5206	aspartyl-trna synthetase	9.89	7.14e-08	up
Hepatopancreas	Transcript	comp21348_c0_seq3	2336	atp-binding cassette sub-family b member mitochondrial-like	9.85	8.74e-08	up
Hepatopancreas	Transcript	comp23078_c0_seq14	2622	protein fam210a isoform x1	9.8	1.14e-07	up
Hepatopancreas	Transcript	comp17911_c0_seq2	1647	dipeptidyl peptidase 1-like	9.8	1.14e-07	up
Hepatopancreas	Transcript	comp22900_c3_seq9	4004	histone-lysine n- h3 lysine-79 specific isoform x3	9.79	1.21e-07	up
Hepatopancreas	Transcript	comp25365_c0_seq2	1730	alkylglycerol monooxygenase	9.79	1.21e-07	up
Hepatopancreas	Transcript	comp23925_c2_seq3	4336	tbc1 domain family member 15	9.79	1.21e-07	up
Hepatopancreas	Transcript	comp24477_c0_seq1	2851	ankyrin repeat and sam domain-containing protein 3	9.76	1.4e-07	up
Hepatopancreas	Transcript	comp16459_c0_seq2	2140	clathrin light chain	9.75	1.49e-07	up
Hepatopancreas	Transcript	comp17820_c0_seq2	7054	low quality protein: semaphorin-1a-like	9.69	2e-07	up
Hepatopancreas	Transcript	comp19395_c0_seq5	2167	zinc finger protein 346-like	9.69	2e-07	up
Hepatopancreas	Transcript	comp25465_c1_seq7	2915	exocyst complex component 3-like	9.66	2.33e-07	up
Hepatopancreas	Transcript	comp25248_c1_seq1	2958	ddb1- and cul4-associated factor 8-like	9.66	2.33e-07	up
Hepatopancreas	Transcript	comp26265_c0_seq2	1948	No BLAST Hits	9.64	2.51e-07	up
Hepatopancreas	Transcript	comp23690_c0_seq4	4384	protein phosphatase 1 regulatory subunit	9.63	2.71e-07	up
Hepatopancreas	Transcript	comp23531_c0_seq7	3673	inositol-tetrakisphosphate 1-kinase	9.58	3.64e-07	up
Hepatopancreas	Transcript	comp25530_c0_seq1	952	No BLAST Hits	9.58	3.64e-07	up
Hepatopancreas	Transcript	comp20981_c0_seq1	8465	Too Long for BLAST	9.57	3.81e-07	up
Hepatopancreas	Transcript	comp26334_c1_seq9	2988	gtp-binding protein 5	9.55	4.12e-07	up
Hepatopancreas	Transcript	comp26440_c0_seq1	3748	fh1 fh2 domain-containing protein 3	9.53	4.48e-07	up
Hepatopancreas	Transcript	comp24814_c0_seq3	1499	No BLAST Hits	9.52	4.85e-07	up
Hepatopancreas	Transcript	comp24201_c0_seq4	5038	endoplasmic reticulum aminopeptidase 2-like	9.5	5.24e-07	up
Hepatopancreas	Transcript	comp25127_c0_seq6	6978	cap-gly domain-containing linker protein 1-like isoform x3	9.5	5.24e-07	up
Hepatopancreas	Transcript	comp24315_c1_seq8	5826	alpha 2-macroglobulin	9.45	6.79e-07	up
Hepatopancreas	Transcript	comp21565_c0_seq1	1739	c-jun-amino-terminal kinase-interacting protein 4 isoform x23	9.45	6.79e-07	up
Hepatopancreas	Transcript	comp25686_c0_seq4	5874	long-chain-fatty-acid-- ligase 3-like isoform x2	9.45	6.79e-07	up
Hepatopancreas	Transcript	comp21146_c0_seq7	4122	leucine-rich repeat-containing protein 16a-like isoform 1	9.45	6.79e-07	up
Hepatopancreas	Transcript	comp22464_c0_seq4	4963	cartilage oligomeric matrix protein	9.43	7.4e-07	up
Hepatopancreas	Transcript	comp13324_c0_seq2	6174	homeobox protein prospero isoform x1	9.43	7.4e-07	up
Hepatopancreas	Transcript	comp22932_c0_seq1	2406	No BLAST Hits	9.43	7.4e-07	up
Hepatopancreas	Transcript	comp23006_c0_seq1	2472	alpha-( )-fucosyltransferase c-like	9.38	9.59e-07	up
Hepatopancreas	Transcript	comp23605_c0_seq1	3877	kelch-like protein 5 isoform x2	9.38	9.59e-07	up
Hepatopancreas	Transcript	comp25311_c0_seq1	5189	No BLAST Hits	9.38	9.59e-07	up
Hepatopancreas	Transcript	comp22900_c3_seq6	4426	histone-lysine n- h3 lysine-79 specific isoform x7	9.36	1.05e-06	up
Hepatopancreas	Transcript	comp22204_c0_seq1	4026	transmembrane protein 135 isoform x1	9.34	1.15e-06	up
Hepatopancreas	Transcript	comp26116_c0_seq10	4186	triple functional domain	9.34	1.15e-06	up
Hepatopancreas	Transcript	comp9236_c0_seq1	2624	acyl-coenzyme a synthetase mitochondrial-like	9.33	1.26e-06	up
Hepatopancreas	Transcript	comp26336_c0_seq4	2266	succinate dehydrogenase	9.31	1.39e-06	up
Hepatopancreas	Transcript	comp20991_c1_seq7	10848	Too Long for BLAST	9.29	1.5e-06	up
Hepatopancreas	Transcript	comp26392_c0_seq1	5986	von willebrand factor a domain-containing protein 8	9.29	1.5e-06	up
Hepatopancreas	Transcript	comp26178_c0_seq3	674	No BLAST Hits	9.29	1.5e-06	up
Hepatopancreas	Transcript	comp22048_c0_seq5	5415	cugbp elav-like family member 2-like	9.27	1.64e-06	up
Hepatopancreas	Transcript	comp22301_c0_seq10	1245	No BLAST Hits	9.27	1.64e-06	up
Hepatopancreas	Transcript	comp25409_c0_seq12	927	No BLAST Hits	9.27	1.64e-06	up
Hepatopancreas	Transcript	comp26334_c1_seq2	2976	gtp-binding protein 5	9.25	1.78e-06	up
Hepatopancreas	Transcript	comp25113_c0_seq2	2312	transmembrane protein with metallophosphoesterase domain-like isoform x1	9.25	1.78e-06	up
Hepatopancreas	Transcript	comp24814_c0_seq1	1511	No BLAST Hits	9.23	1.97e-06	up
Hepatopancreas	Transcript	comp26054_c0_seq11	1150	No BLAST Hits	9.21	2.17e-06	up
Hepatopancreas	Transcript	comp26174_c0_seq5	2617	No BLAST Hits	9.21	2.17e-06	up
Hepatopancreas	Transcript	comp23303_c1_seq3	1571	glycosyltransferase 1 domain-containing protein 1	9.21	2.17e-06	up
Hepatopancreas	Transcript	comp24486_c0_seq2	1534	No BLAST Hits	9.21	2.17e-06	up
